# Supplementary material for: Identification of Candidate Genes for Salt Tolerance at the Seedling Stage Using Integrated Genome-Wide Association Study and Transcriptome Analysis in Rice
Source: Plants (Basel). 2023 Mar 21;12(6):1401. doi: 10.3390/plants12061401 (PMC10056360; doi:10.3390/plants12061401)
Supplement: Supplementary file 1 [file plants-12-01401-s001.zip]

Archive with 1 entries (1 files):
- plants-2271443-supplementary.xlsx
