# Supplementary material for: Identification of Candidate Genes for Salt Tolerance at the Seedling Stage Using Integrated Genome-Wide Association Study and Transcriptome Analysis in Rice
Source: Plants (Basel). 2023 Mar 21;12(6):1401. doi: 10.3390/plants12061401 (PMC10056360; doi:10.3390/plants12061401)
Supplement: Supplementary file 1 [file plants-12-01401-s001.zip › plants-2271443-supplementary.xlsx]

## Sheet: Supplementary Table 1
Supplementary Table 1. Descriptive statistics for salt tolerance at the seedling stage in eight parents and Japonica-MAGIC population.
Trait	Parents									Japonica-MAGIC
DTS	P1	P2	P3	P4	P5	P6	P7	P8		Range	Mean SD	Median	Skewness	Kurtosis
	9.0 ± 0.0	8.7 ± 1.0	6.7 ± 1.0	5.8 ± 1.0	9.0 ± 0.0	5.0 ± 0.7	7.0 ± 0.9	9.0 ± 0.0		4.8–9.0	8.1 ± 0.9	8.4	−1.6	2.3

## Sheet: Supplementary Table 2
Supplementary Table 2. List of annotated genes located within the 300 kb region upstream and downstream of significant SNPs.
QTL	Chr.	Position (bp)		Locus ID
qDTS1-1	1	8084183	8086980	Os01g0246700
	1	8125671	8128014	Os01g0247500
	1	8126658	8127416	Os01g0247550
	1	8130257	8130932	Os01g0247600
	1	8132698	8135454	Os01g0247700
	1	8146441	8148059	Os01g0247900
	1	8152794	8153685	Os01g0248000
	1	8159900	8161287	Os01g0248300
	1	8159917	8160693	Os01g0248350
	1	8170308	8175903	Os01g0248400
	1	8171630	8175231	Os01g0248450
	1	8175586	8177889	Os01g0248500
	1	8179039	8183108	Os01g0248600
	1	8191076	8192462	Os01g0248701
	1	8193454	8194256	Os01g0248800
	1	8193565	8194125	Os01g0248850
	1	8196082	8197096	Os01g0248900
	1	8201958	8202513	Os01g0249050
	1	8202019	8202772	Os01g0249100
	1	8203831	8206969	Os01g0249200
	1	8212468	8215133	Os01g0249300
	1	8229330	8229903	Os01g0249700
	1	8233015	8233871	Os01g0249800
	1	8234624	8235833	Os01g0249900
	1	8247739	8247985	Os01g0250200
	1	8269587	8272570	Os01g0250600
	1	8275473	8283959	Os01g0250900
	1	8284468	8289120	Os01g0251000
	1	8291336	8296089	Os01g0251100
	1	8297614	8302401	Os01g0251200
	1	8305748	8306555	Os01g0251400
	1	8329790	8333933	Os01g0252100
	1	8331440	8333267	Os01g0252150
	1	8334518	8338574	Os01g0252200
	1	8339049	8339456	Os01g0252300
	1	8339173	8339709	Os01g0252400
	1	8344470	8346041	Os01g0252600
	1	8359016	8362270	Os01g0252900
	1	8364115	8365711	Os01g0253000
	1	8364601	8366959	Os01g0253050
	1	8367188	8375401	Os01g0253100
	1	8380047	8380745	Os01g0253200
	1	8382114	8387231	Os01g0253300
	1	8387588	8388859	Os01g0253400
	1	8394452	8395607	Os01g0253500
	1	8396550	8398584	Os01g0253600
	1	8401547	8402325	Os01g0253800
	1	8404246	8408353	Os01g0253900
	1	8413915	8418925	Os01g0254000
	1	8420994	8430280	Os01g0254100
	1	8444462	8447053	Os01g0254200
	1	8447730	8451489	Os01g0254300
	1	8448081	8450982	Os01g0254350
	1	8455341	8456022	Os01g0254400
	1	8466261	8469359	Os01g0254800
	1	8471333	8472108	Os01g0254850
	1	8475503	8479452	Os01g0254900
	1	8478875	8479870	Os01g0254950
	1	8486577	8489618	Os01g0255000
	1	8490581	8492345	Os01g0255100
	1	8523747	8525716	Os01g0255700
	1	8535674	8537264	Os01g0256300
	1	8540754	8544460	Os01g0256400
	1	8546064	8546869	Os01g0256500
	1	8555288	8557146	Os01g0256600
	1	8560624	8569629	Os01g0256800
	1	8570879	8574555	Os01g0256900
	1	8577243	8577934	Os01g0257100
	1	8586156	8586941	Os01g0257300
	1	8593791	8599448	Os01g0257400
	1	8626745	8630032	Os01g0257900
	1	8627877	8629136	Os01g0258000
	1	8630484	8633592	Os01g0258100
	1	8657065	8658466	Os01g0258600
	1	8659412	8664796	Os01g0258700
qDTS1-2	1	42419407	42421376	Os01g0962400
	1	42421671	42424864	Os01g0962500
	1	42425151	42427345	Os01g0962600
	1	42425848	42426751	Os01g0962650
	1	42429501	42432547	Os01g0962700
	1	42436588	42436852	Os01g0962900
	1	42441659	42442936	Os01g0963000
	1	42447927	42450912	Os01g0963300
	1	42448945	42449672	Os01g0963350
	1	42451283	42454309	Os01g0963400
	1	42460554	42461946	Os01g0963600
	1	42470361	42472047	Os01g0963800
	1	42479691	42483339	Os01g0964000
	1	42484124	42487406	Os01g0964133
	1	42484393	42486003	Os01g0964266
	1	42488142	42488813	Os01g0964333
	1	42526877	42533953	Os01g0964400
	1	42541333	42544499	Os01g0964800
	1	42547599	42548935	Os01g0964900
	1	42549566	42556862	Os01g0965000
	1	42553461	42553750	Os01g0965101
	1	42561889	42562508	Os01g0965201
	1	42562822	42566993	Os01g0965400
	1	42562926	42568193	Os01g0965300
	1	42568150	42573077	Os01g0965500
	1	42574873	42577817	Os01g0965600
	1	42582893	42583645	Os01g0965700
	1	42585171	42586070	Os01g0965800
	1	42587306	42590270	Os01g0965900
	1	42590880	42598002	Os01g0966000
	1	42609406	42612433	Os01g0966100
	1	42613787	42614622	Os01g0966200
	1	42614813	42618231	Os01g0966300
	1	42618477	42621704	Os01g0966400
	1	42621832	42624710	Os01g0966500
	1	42626320	42630366	Os01g0966700
	1	42626489	42630120	Os01g0966801
	1	42636465	42638217	Os01g0966900
	1	42638855	42639926	Os01g0967000
	1	42646060	42653875	Os01g0967100
	1	42654496	42655716	Os01g0967200
	1	42663320	42665671	Os01g0967400
	1	42673020	42678079	Os01g0967600
	1	42679240	42680544	Os01g0967700
	1	42684941	42689080	Os01g0967800
	1	42689912	42695416	Os01g0967900
	1	42695636	42699355	Os01g0968000
	1	42700984	42701251	Os01g0968100
	1	42705111	42705375	Os01g0968200
	1	42706523	42707981	Os01g0968300
	1	42707007	42707730	Os01g0968350
	1	42710784	42712054	Os01g0968400
	1	42712942	42714451	Os01g0968500
	1	42713036	42714291	Os01g0968601
	1	42715712	42723434	Os01g0968600
	1	42723513	42726781	Os01g0968700
	1	42727425	42728261	Os01g0968800
	1	42736007	42737917	Os01g0969000
	1	42738764	42742174	Os01g0969100
	1	42752980	42754025	Os01g0969200
	1	42757830	42758787	Os01g0969400
	1	42774898	42778601	Os01g0969700
	1	42811966	42815157	Os01g0970400
	1	42819032	42821123	Os01g0970500
	1	42821253	42825043	Os01g0970600
	1	42826167	42828686	Os01g0970700
	1	42837594	42842605	Os01g0970900
	1	42838975	42839507	Os01g0971000
	1	42845780	42848071	Os01g0971100
	1	42848227	42852984	Os01g0971200
	1	42848538	42850054	Os01g0971301
	1	42855656	42857462	Os01g0971400
	1	42858782	42860399	Os01g0971500
	1	42858982	42860280	Os01g0971550
	1	42860833	42866614	Os01g0971600
	1	42870523	42872637	Os01g0971700
	1	42874272	42875515	Os01g0971800
	1	42876575	42882963	Os01g0971900
	1	42884952	42886230	Os01g0972000
	1	42905569	42907462	Os01g0972200
	1	42917736	42918706	Os01g0972300
	1	42946774	42948670	Os01g0972800
	1	42949417	42952679	Os01g0972900
	1	42954162	42956626	Os01g0973000
	1	42960109	42964990	Os01g0973100
	1	42960463	42964671	Os01g0973150
	1	42967464	42970167	Os01g0973200
	1	42969931	42970167	Os01g0973250
	1	42971419	42976876	Os01g0973300
	1	42977232	42979816	Os01g0973400
	1	42981238	42984988	Os01g0973500
	1	42981648	42983962	Os01g0973550
	1	43016925	43019127	Os01g0973600
	1	43039983	43043949	Os01g0974000
	1	43044200	43046303	Os01g0974100
	1	43047163	43047861	Os01g0974200
	1	43049161	43054715	Os01g0974300
	1	43063739	43065432	Os01g0974400
	1	43066716	43070166	Os01g0974500
	1	43067736	43068175	Os01g0974550
	1	43070804	43071206	Os01g0974600
	1	43071515	43072507	Os01g0974701
	1	43072762	43076466	Os01g0974800
	1	43077382	43077649	Os01g0974900
	1	43078801	43080400	Os01g0975000
	1	43096400	43097949	Os01g0975300
	1	43112780	43113407	Os01g0975800
	1	43115746	43117221	Os01g0975900
	1	43120166	43125525	Os01g0976000
	1	43131079	43134502	Os01g0976100
	1	43136239	43137717	Os01g0976200
	1	43141846	43142667	Os01g0976300
	1	43143716	43153489	Os01g0976450
	1	43147028	43147576	Os01g0976475
	1	43154136	43158085	Os01g0976500
	1	43159519	43162849	Os01g0976600
	1	43163462	43166882	Os01g0976700
	1	43165293	43166743	Os01g0976750
	1	43172241	43173072	Os01g0976800
	1	43175446	43178814	Os01g0976900
	1	43177783	43178961	Os01g0976950
	1	43185349	43186282	Os01g0977100
	1	43189155	43193493	Os01g0977250
	1	43189205	43193303	Os01g0977200
	1	43194031	43194869	Os01g0977300
	1	43196274	43198525	Os01g0977400
	1	43202560	43215251	Os01g0977600
	1	43220620	43221254	Os01g0977901
	1	43226190	43230329	Os01g0978000
	1	43232026	43238506	Os01g0978100
	1	43235256	43237244	Os01g0978175
	1	43244217	43245392	Os01g0978400
	1	43248496	43249469	Os01g0978500
qDTS2	2	21956714	21960121	Os02g0572900
	2	21976543	21980296	Os02g0573200
	2	21981052	21986507	Os02g0573300
	2	21986708	21991419	Os02g0573400
	2	21995523	22002502	Os02g0573500
	2	21995589	22002199	Os02g0573601
	2	22010745	22012100	Os02g0574000
	2	22013288	22017622	Os02g0574100
	2	22015876	22017361	Os02g0574300
	2	22038663	22041979	Os02g0574500
	2	22043898	22046884	Os02g0574600
	2	22044058	22045469	Os02g0574701
	2	22057872	22058611	Os02g0574800
	2	22060845	22063367	Os02g0574900
	2	22064965	22065592	Os02g0575000
	2	22068013	22070683	Os02g0575200
	2	22076709	22076757	Os02g0575425
	2	22077488	22085057	Os02g0575500
	2	22096139	22100732	Os02g0575700
	2	22102487	22105007	Os02g0575800
	2	22110139	22117656	Os02g0575900
	2	22140673	22141994	Os02g0576400
	2	22146428	22150147	Os02g0576600
	2	22151597	22156041	Os02g0576700
	2	22161326	22161659	Os02g0576900
	2	22163298	22167298	Os02g0577100
	2	22175279	22177635	Os02g0577400
	2	22175976	22178701	Os02g0577300
	2	22180078	22181019	Os02g0577501
	2	22202697	22204302	Os02g0577700
	2	22202767	22204253	Os02g0577600
	2	22210793	22211386	Os02g0577900
	2	22215071	22216729	Os02g0578000
	2	22229411	22231397	Os02g0578201
	2	22229574	22231423	Os02g0578300
	2	22233460	22234247	Os02g0578366
	2	22234373	22235352	Os02g0578400
	2	22234704	22238120	Os02g0578500
	2	22245004	22247538	Os02g0578800
	2	22258832	22260681	Os02g0579000
	2	22263932	22263980	Os02g0579150
	2	22267919	22269974	Os02g0579300
	2	22294656	22301807	Os02g0579600
	2	22311833	22313012	Os02g0579800
	2	22319854	22321276	Os02g0580000
	2	22327307	22331805	Os02g0580100
	2	22333307	22337676	Os02g0580300
	2	22335323	22336980	Os02g0580366
	2	22339537	22343500	Os02g0580400
	2	22347065	22348185	Os02g0580500
	2	22350014	22352006	Os02g0580600
	2	22355194	22362054	Os02g0580700
	2	22363647	22367331	Os02g0580800
	2	22369929	22374416	Os02g0580900
	2	22370325	22373829	Os02g0580966
	2	22381100	22389666	Os02g0580983
	2	22381198	22389666	Os02g0581000
	2	22390372	22390985	Os02g0581100
	2	22401333	22402012	Os02g0581200
	2	22407729	22412305	Os02g0581300
	2	22415291	22426149	Os02g0581400
	2	22426233	22428879	Os02g0581500
	2	22429254	22429929	Os02g0581600
	2	22429444	22430062	Os02g0581700
	2	22432052	22432863	Os02g0581800
	2	22433560	22434501	Os02g0581900
	2	22436123	22440885	Os02g0582100
	2	22445009	22448965	Os02g0582200
	2	22452696	22457747	Os02g0582300
	2	22459390	22462753	Os02g0582400
	2	22468205	22469788	Os02g0582600
	2	22474633	22475689	Os02g0582800
	2	22477789	22478946	Os02g0582900
	2	22481150	22482503	Os02g0583000
	2	22490907	22491840	Os02g0583300
	2	22494480	22497353	Os02g0583500
	2	22509549	22510620	Os02g0583700
	2	22514864	22515484	Os02g0583900
	2	22529055	22531379	Os02g0584200
	2	22535358	22536238	Os02g0584300
qDTS9	9	6873235	6874612	Os09g0292900
	9	6947882	6950902	Os09g0293400
	9	6949086	6950619	Os09g0293450
	9	6954966	6959667	Os09g0293500
	9	6973352	6974004	Os09g0293601
	9	6990926	6994473	Os09g0293900
	9	6995054	7009477	Os09g0294000
	9	7017625	7020961	Os09g0294300
	9	7038131	7038397	Os09g0294550
	9	7077213	7078851	Os09g0295000
	9	7083651	7086647	Os09g0295200
	9	7087265	7087829	Os09g0295300
	9	7162834	7163860	Os09g0295850
	9	7166572	7171386	Os09g0296400
	9	7166593	7170669	Os09g0296450
	9	7172524	7173592	Os09g0296500
	9	7179984	7181868	Os09g0296700
	9	7185217	7188139	Os09g0296800
	9	7189540	7196703	Os09g0296900
	9	7198634	7204743	Os09g0297000
	9	7205156	7208171	Os09g0297100
	9	7218927	7220483	Os09g0297200
	9	7218943	7220635	Os09g0297300
	9	7222187	7225657	Os09g0297400
	9	7231650	7232571	Os09g0297800
	9	7233383	7234196	Os09g0297900
	9	7240335	7244713	Os09g0298100
	9	7245433	7249813	Os09g0298200
	9	7245517	7247867	Os09g0298266
	9	7262919	7263701	Os09g0298332
	9	7271227	7276768	Os09g0298400
	9	7277254	7282211	Os09g0298500
	9	7293012	7300542	Os09g0298700
	9	7316074	7322324	Os09g0299000
	9	7329559	7333289	Os09g0299200
	9	7334522	7335240	Os09g0299300
	9	7336242	7340325	Os09g0299400
	9	7347443	7351867	Os09g0299500
	9	7470845	7483164	Os09g0300800
	9	7519039	7523188	Os09g0301800
	9	7536714	7539761	Os09g0302233

## Sheet: Supplementary Table 3
Supplementary Table 3. Complete information of differentially expressed gene (DEG) analysis on P6 under salt stress conditions.
Reference Information			Control group vs Salt stress group on P6								Aver. of DESeq Normalization			Annotation
Gene id	Gene length		BaseMean	BaseMeanA	BaseMeanB	FoldChange	log2FoldChange	p-value	Adjusted p-value		Control group on P6	Salt stress group on P6		Description of Non-Redundant (NR) NCBI database					Description of Arabidopsis thaliana reference genome database (Araport11)
Os01g0100100	7833		542.306	484.31	571.304	1.17962	0.238328	0.757189	1		484.31	571.304		XP_015622096.1_small G protein signaling modulator 1 [Oryza sativa Japonica Group] KAB8079759.1 hypothetical protein EE612_000002 [Oryza sativa] KAF2947853.1 hypothetical protein DAI22_01g000100 [Oryza sativa Japonica Group] KAF2947854.1 hypothetical protein DAI22_01g000100 [Oryza sativa Japonica Group] BAS69908.1 Os01g0100100 [Oryza sativa Japonica Group]					AT2G43490.6_Ypt/Rab-GAP domain of gyp1p superfamily protein
Os01g0100200	1218		0.337028	1.01109	0	0	-Inf	0.640493	1		1.01109	0		NP_001348254.1_uncharacterized protein LOC112163590 [Oryza sativa Japonica Group] XP_025882862.1 monocopper oxidase-like protein SKU5 isoform X3 [Oryza sativa Japonica Group] EEC69758.1 hypothetical protein OsI_00004 [Oryza sativa Indica Group] KAB8079761.1 hypothetical protein EE612_000003 [Oryza sativa] EEE53690.1 hypothetical protein OsJ_00003 [Oryza sativa Japonica Group] BAD45493.1 unknown p…					.
Os01g0100300	913		0	0	0	NA	NA	NA	NA		0	0		KAB8079760.1_hypothetical protein EE612_000004, partial [Oryza sativa] BAS69909.1 Os01g0100300, partial [Oryza sativa Japonica Group]					AT5G52400.1_cytochrome P450, family 715, subfamily A, polypeptide 1, Gene Name = CYP715A1
Os01g0100400	2965		27.8652	25.2771	29.1592	1.15358	0.206121	1	1		25.2771	29.1592		NP_001348253.1_monocopper oxidase-like protein SKU5 precursor [Oryza sativa Japonica Group] EEC69759.1 hypothetical protein OsI_00005 [Oryza sativa Indica Group] KAB8079762.1 hypothetical protein EE612_000005 [Oryza sativa] KAF2947855.1 hypothetical protein DAI22_01g000200 [Oryza sativa Japonica Group] BAD45494.1 putative multi-copper oxidase-related protein [Oryza sativa Japonica Group] BAE79748…					AT5G48450.2_SKU5 similar 3, Gene Name = sks3
Os01g0100466	1171		0	0	0	NA	NA	NA	NA		0	0		KAB8079763.1_hypothetical protein EE612_000006 [Oryza sativa] BAS69912.1 Os01g0100466 [Oryza sativa Japonica Group]					.
Os01g0100500	3746		472.363	409.489	503.799	1.23031	0.299022	0.692935	1		409.489	503.799		NP_001348255.1_uncharacterized protein LOC112163591 [Oryza sativa Japonica Group] XP_025882893.1 uncharacterized protein LOC112936026 isoform X1 [Oryza sativa Japonica Group] XP_025882909.1 uncharacterized protein LOC112936026 isoform X1 [Oryza sativa Japonica Group] XP_025882917.1 uncharacterized protein LOC112936026 isoform X1 [Oryza sativa Japonica Group] EAY72158.1 hypothetical protein OsI_00…					AT5G16520.1_transmembrane protein
Os01g0100600	4052		254.195	204.239	279.174	1.3669	0.450903	0.585102	1		204.239	279.174		XP_015621156.1_uncharacterized protein LOC4326456 isoform X1 [Oryza sativa Japonica Group] KAB8079765.1 hypothetical protein EE612_000010 [Oryza sativa] KAF2947859.1 hypothetical protein DAI22_01g000400 [Oryza sativa Japonica Group] BAD45495.1 unknown protein [Oryza sativa Japonica Group] BAE79750.1 unknown protein [Oryza sativa Japonica Group] BAF03651.1 Os01g0100600 [Oryza sativa Japonica Group]					.
Os01g0100650	564		0	0	0	NA	NA	NA	NA		0	0		KAB8079766.1_hypothetical protein EE612_000011, partial [Oryza sativa] BAS69915.1 Os01g0100650, partial [Oryza sativa Japonica Group]					.
Os01g0100700	1502		611.015	667.316	582.864	0.873445	-0.195211	0.74297	1		667.316	582.864		XP_015621158.1_40S ribosomal protein S5 [Oryza sativa Japonica Group] EAY72160.1 hypothetical protein OsI_00008 [Oryza sativa Indica Group] KAB8079767.1 hypothetical protein EE612_000012 [Oryza sativa] EAZ10181.1 hypothetical protein OsJ_00007 [Oryza sativa Japonica Group] KAF2947858.1 hypothetical protein DAI22_01g000500 [Oryza sativa Japonica Group] BAB62621.1 putative 40S ribosomal protein S5 …					AT2G37270.2_ribosomal protein 5B, Gene Name = RPS5B
Os01g0100800	4636		307.539	225.472	348.573	1.54597	0.628512	0.427163	1		225.472	348.573		XP_015622199.1_uncharacterized protein LOC4326458 isoform X2 [Oryza sativa Japonica Group] EEE53693.1 hypothetical protein OsJ_00008 [Oryza sativa Japonica Group] BAD45496.1 unknown protein [Oryza sativa Japonica Group] BAF03653.1 Os01g0100800 [Oryza sativa Japonica Group] BAS69917.1 Os01g0100800 [Oryza sativa Japonica Group]					AT1G24265.2_bZIP transcription factor, putative (DUF1664)
Os01g0100900	5514		1405.36	1744.12	1235.99	0.708658	-0.496839	0.399252	1		1744.12	1235.99		NP_001384927.1_sphingosine-1-phosphate lyase precursor [Oryza sativa Japonica Group] Q52RG7.3 RecName: Full=Sphingosine-1-phosphate lyase; Short=S1PL; Short=SP-lyase; Short=SPL; AltName: Full=Sphingosine-1-phosphate aldolase; Flags: Precursor [Oryza sativa Japonica Group] EEC69762.1 hypothetical protein OsI_00010 [Oryza sativa Indica Group] AAX89367.1 sphingosine-1-phosphate lyase [Oryza sativa J…					AT1G27980.1_dihydrosphingosine phosphate lyase, Gene Name = DPL1
Os01g0101150	2433		7.26161	9.09977	6.34253	0.697	-0.52077	0.713055	1		9.09977	6.34253		BAB62625.1_P0402A09.8 [Oryza sativa Japonica Group] BAB92127.1 P0455C04.2 [Oryza sativa Japonica Group]					AT3G02010.1_Pentatricopeptide repeat (PPR) superfamily protein
*Os01g0101175	996		0	0	0	NA	NA	NA	NA		0	0		.					.
Os01g0101200	3478		2876.19	4515.51	2056.53	0.455438	-1.13467	0.0761377	0.770448		4515.51	2056.53		EEC69765.1_hypothetical protein OsI_00013 [Oryza sativa Indica Group] EEE53696.1 hypothetical protein OsJ_00011 [Oryza sativa Japonica Group] KAB8079771.1 hypothetical protein EE612_000020 [Oryza sativa] KAF2947866.1 hypothetical protein DAI22_01g001000 [Oryza sativa Japonica Group] BAG96747.1 unnamed protein product [Oryza sativa Japonica Group]					AT5G53850.4_haloacid dehalogenase-like hydrolase family protein
Os01g0101300	2953		9.35504	13.1441	7.4605	0.567593	-0.817071	0.58627	1		13.1441	7.4605		XP_015620831.1_snurportin-1 [Oryza sativa Japonica Group] KAB8079773.1 hypothetical protein EE612_000021 [Oryza sativa] KAF2947867.1 hypothetical protein DAI22_01g001100 [Oryza sativa Japonica Group] BAF03656.1 Os01g0101300 [Oryza sativa Japonica Group] BAS69922.1 Os01g0101300 [Oryza sativa Japonica Group]					AT4G24880.1_snurportin-1 protein
Os01g0101600	5534		692.246	650.128	713.306	1.09718	0.133797	0.864393	1		650.128	713.306		XP_015617160.1_uncharacterized protein LOC4326462 [Oryza sativa Japonica Group] EAZ10186.1 hypothetical protein OsJ_00013 [Oryza sativa Japonica Group] KAF2947868.1 hypothetical protein DAI22_01g001200 [Oryza sativa Japonica Group] KAF2947869.1 hypothetical protein DAI22_01g001200 [Oryza sativa Japonica Group] KAF2947870.1 hypothetical protein DAI22_01g001200 [Oryza sativa Japonica Group] BAD4550…					AT3G23900.2_RNA recognition motif (RRM)-containing protein
Os01g0101700	1670		515.3	167.84	689.03	4.10527	2.03748	0.0065882	0.148889		167.84	689.03		BAS69926.1_Os01g0101700 [Oryza sativa Japonica Group]					AT4G13830.2_DNAJ-like 20, Gene Name = J20
Os01g0101800	3508		5.11931	0	7.67897	Inf	Inf	0.351835	1		0	7.67897		XP_015645320.1_uncharacterized protein LOC4326464 isoform X1 [Oryza sativa Japonica Group] EEC69766.1 hypothetical protein OsI_00018 [Oryza sativa Indica Group] EEE53697.1 hypothetical protein OsJ_00015 [Oryza sativa Japonica Group] KAF2947872.1 hypothetical protein DAI22_01g001400 [Oryza sativa Japonica Group] BAD45502.1 unknown protein [Oryza sativa Japonica Group] BAF03659.1 Os01g0101800 [Oryz…					AT3G23740.1_hypothetical protein
Os01g0101850	2373		0	0	0	NA	NA	NA	NA		0	0		BAS69928.1_Os01g0101850 [Oryza sativa Japonica Group]					.
Os01g0101900	346		0	0	0	NA	NA	NA	NA		0	0		XP_015645594.1_uncharacterized protein LOC107278092 [Oryza sativa Japonica Group] EAY72170.1 hypothetical protein OsI_00019 [Oryza sativa Indica Group] EAZ10189.1 hypothetical protein OsJ_00016 [Oryza sativa Japonica Group] KAF2947874.1 hypothetical protein DAI22_01g001500 [Oryza sativa Japonica Group] BAD45503.1 hypothetical protein [Oryza sativa Japonica Group] BAS69929.1 Os01g0101900 [Oryza sa…					AT5G63500.1_transmembrane protein, putative (DUF 3339)
Os01g0102000	1759		0.337028	1.01109	0	0	-Inf	0.622175	1		1.01109	0		XP_015633975.1_non-specific phospholipase C6 [Oryza sativa Japonica Group] KAF2947875.1 hypothetical protein DAI22_01g001600 [Oryza sativa Japonica Group]					AT3G48610.1_non-specific phospholipase C6, Gene Name = NPC6
Os01g0102300	1140		733.449	825.045	687.651	0.83347	-0.262798	0.639352	1		825.045	687.651		XP_015631379.1_thylakoid lumenal 17.9 kDa protein, chloroplastic isoform X2 [Oryza sativa Japonica Group] EAY72172.1 hypothetical protein OsI_00021 [Oryza sativa Indica Group] KAB8082530.1 hypothetical protein EE612_004435 [Oryza sativa] EAZ10191.1 hypothetical protein OsJ_00018 [Oryza sativa Japonica Group] BAB62636.1 P0402A09.21 [Oryza sativa Japonica Group] BAB92138.1 P0455C04.15 [Oryza sativa…					AT4G24930.1_thylakoid lumenal 17.9 kDa protein, chloroplast
Os01g0102400	1730		28.3118	17.1884	33.8735	1.97071	0.978717	0.689255	1		17.1884	33.8735		AIE76498.1_nuclear factor Y transcription factor [Oryza sativa] EAY72173.1 hypothetical protein OsI_00022 [Oryza sativa Indica Group] EAZ10192.1 hypothetical protein OsJ_00019 [Oryza sativa Japonica Group] KAF2947879.1 hypothetical protein DAI22_01g001800 [Oryza sativa Japonica Group] BAB62637.1 P0402A09.22 [Oryza sativa Japonica Group]					AT5G50480.1_nuclear factor Y, subunit C6, Gene Name = NF-YC6
Os01g0102500	2596		104.754	101.109	106.577	1.05409	0.0759917	1	1		101.109	106.577		XP_015622454.1_uncharacterized protein LOC4326468 [Oryza sativa Japonica Group] EEC69767.1 hypothetical protein OsI_00023 [Oryza sativa Indica Group] KAB8082528.1 hypothetical protein EE612_004431 [Oryza sativa] EEE53698.1 hypothetical protein OsJ_00020 [Oryza sativa Japonica Group] KAF2947880.1 hypothetical protein DAI22_01g001900 [Oryza sativa Japonica Group] BAB62638.1 P0402A09.23 [Oryza sativ…					AT5G13100.1_Gap junction beta-4 protein
Os01g0102600	2245		3281.2	3332.54	3255.53	0.976892	-0.0337293	0.925479	1		3332.54	3255.53		XP_015621730.1_probable inactive shikimate kinase like 1, chloroplastic [Oryza sativa Japonica Group] EEC69768.1 hypothetical protein OsI_00024 [Oryza sativa Indica Group] KAB8082526.1 hypothetical protein EE612_004430 [Oryza sativa] EEE53699.1 hypothetical protein OsJ_00021 [Oryza sativa Japonica Group] KAF2947882.1 hypothetical protein DAI22_01g002100 [Oryza sativa Japonica Group] BAF03664.1 Os…					AT3G26900.2_shikimate kinase like 1, Gene Name = SKL1
Os01g0102700	2484		465.823	387.246	505.112	1.30437	0.383354	0.607562	1		387.246	505.112		KAB8082525.1_hypothetical protein EE612_004428 [Oryza sativa] BAF03665.1 Os01g0102700 [Oryza sativa Japonica Group] BAS69936.1 Os01g0102700 [Oryza sativa Japonica Group]					AT5G14030.5_translocon-associated protein beta (TRAPB) family protein
Os01g0102800	3597		198.826	204.239	196.12	0.960247	-0.0585233	0.90389	1		204.239	196.12		KAB8082524.1_hypothetical protein EE612_004427, partial [Oryza sativa] BAS69937.1 Os01g0102800, partial [Oryza sativa Japonica Group]					AT2G18760.2_chromatin remodeling 8, Gene Name = CHR8
Os01g0102850	4345		254.378	213.339	274.898	1.28855	0.365749	0.682769	1		213.339	274.898		KAB8082523.1_hypothetical protein EE612_004426, partial [Oryza sativa] BAS69938.1 Os01g0102850, partial [Oryza sativa Japonica Group]					.
Os01g0102900	927		58535.7	91029	42289	0.464567	-1.10604	0.466372	1		91029	42289		WP_223146108.1_hypothetical protein [Enterobacter hormaechei] NP_001384883.1 light-regulated protein, chloroplastic [Oryza sativa Japonica Group] Q03200.1 RecName: Full=Light-regulated protein, chloroplastic; Flags: Precursor [Oryza sativa Japonica Group] EAY72176.1 hypothetical protein OsI_00026 [Oryza sativa Indica Group] KAB8082522.1 hypothetical protein EE612_004425 [Oryza sativa] EAZ10195.1 …					AT3G26740.1_CCR-like protein, Gene Name = CCL
Os01g0103000	2347		103.581	144.585	83.0793	0.574604	-0.799359	0.363697	1		144.585	83.0793		XP_015617267.2_vacuolar protein sorting-associated protein 60.1 [Oryza sativa Japonica Group] EAY72177.1 hypothetical protein OsI_00027 [Oryza sativa Indica Group] KAB8082521.1 hypothetical protein EE612_004424 [Oryza sativa] EAZ10196.1 hypothetical protein OsJ_00024 [Oryza sativa Japonica Group] KAF2947887.1 hypothetical protein DAI22_01g002500 [Oryza sativa Japonica Group] BAB16321.1 putative C…					AT3G10640.1_SNF7 family protein, Gene Name = VPS60.1
*Os01g0103050	2487		4.14111	7.0776	2.67287	0.377653	-1.40487	0.539678	1		7.0776	2.67287		.					.
Os01g0103075	1619		0	0	0	NA	NA	NA	NA		0	0		KAB8082520.1_hypothetical protein EE612_004423 [Oryza sativa] BAS69943.1 Os01g0103075 [Oryza sativa Japonica Group]					.
Os01g0103100	1969		6.75872	4.04434	8.11591	2.00673	1.00485	0.86848	1		4.04434	8.11591		XP_015628217.1_protein NRT1/ PTR FAMILY 6.1 [Oryza sativa Japonica Group] EAY72178.1 hypothetical protein OsI_00028 [Oryza sativa Indica Group] KAB8082518.1 hypothetical protein EE612_004422 [Oryza sativa] KAF2947888.1 hypothetical protein DAI22_01g002600 [Oryza sativa Japonica Group] BAB16322.1 putative peptide transport protein [Oryza sativa Japonica Group] BAB92147.1 putative peptide transport…					AT5G13400.1_Major facilitator superfamily protein
Os01g0103400	640		10.4479	31.3436	0	0	-Inf	5.86402e-05	0.00333812		31.3436	0		KAB8082517.1_hypothetical protein EE612_004418, partial [Oryza sativa] BAS69944.1 Os01g0103400, partial [Oryza sativa Japonica Group]					.
Os01g0103600	4655		255.708	296.248	235.438	0.794734	-0.331457	0.611698	1		296.248	235.438		KAB8082515.1_hypothetical protein EE612_004416 [Oryza sativa] BAS69947.1 Os01g0103600 [Oryza sativa Japonica Group]					AT1G20050.1_C-8,7 sterol isomerase, Gene Name = HYD1
Os01g0103650	1042		0	0	0	NA	NA	NA	NA		0	0		KAB8082516.1_hypothetical protein EE612_004417, partial [Oryza sativa] BAS69946.1 Os01g0103650, partial [Oryza sativa Japonica Group]					.
Os01g0103700	5251		58.4586	53.5875	60.8941	1.13635	0.184405	0.989749	1		53.5875	60.8941		KAB8082513.1_hypothetical protein EE612_004415, partial [Oryza sativa] BAS69948.1 Os01g0103700, partial [Oryza sativa Japonica Group]					.
Os01g0103800	3157		305.835	252.771	332.367	1.31489	0.394943	0.642502	1		252.771	332.367		EAY72181.1_hypothetical protein OsI_00033 [Oryza sativa Indica Group]					AT1G76660.1_hydroxyproline-rich glycoprotein family protein
Os01g0103900	4259		3.46706	5.05543	2.67287	0.528714	-0.919441	0.685398	1		5.05543	2.67287		KAB8082511.1_hypothetical protein EE612_004413 [Oryza sativa] KAF2947896.1 hypothetical protein DAI22_01g003000 [Oryza sativa Japonica Group] BAD44831.1 unknown protein [Oryza sativa Japonica Group] BAF03674.1 Os01g0103900 [Oryza sativa Japonica Group] BAS69950.1 Os01g0103900 [Oryza sativa Japonica Group]					AT5G07380.4_hypothetical protein
Os01g0104000	3476		274.911	185.029	319.852	1.72866	0.789657	0.324922	1		185.029	319.852		XP_015617545.1_C-type lectin receptor-like tyrosine-protein kinase At1g52310 isoform X1 [Oryza sativa Japonica Group] KAB8082509.1 hypothetical protein EE612_004412 [Oryza sativa] EAZ10201.1 hypothetical protein OsJ_00032 [Oryza sativa Japonica Group] BAD44832.1 putative protein kinase [Oryza sativa Japonica Group] BAF03675.1 Os01g0104000 [Oryza sativa Japonica Group] BAS69952.1 Os01g0104000 [Ory…					AT1G52310.1_protein kinase family protein / C-type lectin domain-containing protein
Os01g0104100	4403		1185.03	1206.22	1174.44	0.973648	-0.0385281	0.916869	1		1206.22	1174.44		XP_015617573.1_protein NCA1 isoform X2 [Oryza sativa Japonica Group] EEE53706.1 hypothetical protein OsJ_00033 [Oryza sativa Japonica Group] KAF2947901.1 hypothetical protein DAI22_01g003200 [Oryza sativa Japonica Group] BAD44834.1 unknown protein [Oryza sativa Japonica Group] BAF03676.2 Os01g0104100 [Oryza sativa Japonica Group] BAG96566.1 unnamed protein product [Oryza sativa Japonica Group]					AT3G54360.2_zinc ion binding protein
Os01g0104200	1539		1.96371	4.04434	0.923388	0.228316	-2.1309	0.473455	1		4.04434	0.923388		XP_015621004.1_NAC transcription factor 29 [Oryza sativa Japonica Group] KAF2947906.1 hypothetical protein DAI22_01g003300 [Oryza sativa Japonica Group]					AT3G15510.1_NAC domain containing protein 2, Gene Name = NAC2
*Os01g0104350	628		192.643	171.884	203.022	1.18116	0.240199	0.799375	1		171.884	203.022		.					.
Os01g0104400	2405		3336.21	3589.35	3209.64	0.894211	-0.161313	0.775565	1		3589.35	3209.64		XP_015621006.1_ricin B-like lectin R40G3 [Oryza sativa Japonica Group] KAB8082505.1 hypothetical protein EE612_004408 [Oryza sativa] KAB8082506.1 hypothetical protein EE612_004408 [Oryza sativa] KAF2947909.1 hypothetical protein DAI22_01g003600 [Oryza sativa Japonica Group] BAB16331.1 unknown protein [Oryza sativa Japonica Group] BAF03678.1 Os01g0104400 [Oryza sativa Japonica Group]					AT2G39050.1_hydroxyproline-rich glycoprotein family protein, Gene Name = EULS3
Os01g0104500	1761		0	0	0	NA	NA	NA	NA		0	0		XP_015621005.1_NAC domain-containing protein 79 [Oryza sativa Japonica Group] Q9FTY0.1 RecName: Full=NAC domain-containing protein 20; Short=ONAC020; Short=OsNAC20 [Oryza sativa Japonica Group] KAB8082504.1 hypothetical protein EE612_004406 [Oryza sativa] ADR66987.1 NAM protein [Oryza sativa Japonica Group] AFI71276.1 NAM protein [Oryza sativa Japonica Group] EAZ10206.1 hypothetical protein OsJ_0…					AT5G18270.2_NAC domain containing protein 87, Gene Name = ANAC087
Os01g0104600	8045		719.782	599.574	779.887	1.30074	0.379328	0.591411	1		599.574	779.887		XP_015622108.1_light-mediated development protein DET1 isoform X2 [Oryza sativa Japonica Group] ACX37404.1 DET1-like protein [Oryza sativa Indica Group] KAB8082503.1 hypothetical protein EE612_004404 [Oryza sativa] KAF2947914.1 hypothetical protein DAI22_01g003800 [Oryza sativa Japonica Group] BAD44839.1 putative tDET1 protein [Oryza sativa Japonica Group] BAF03680.1 Os01g0104600 [Oryza sativa Ja…					AT4G10180.1_light-mediated development protein 1 / deetiolated1 (DET1), Gene Name = DET1
Os01g0104800	6616		359.312	314.447	381.745	1.21402	0.279789	0.752238	1		314.447	381.745		XP_015622163.1_something about silencing protein 10 isoform X4 [Oryza sativa Japonica Group] KAB8082501.1 hypothetical protein EE612_004402 [Oryza sativa] KAF2947917.1 hypothetical protein DAI22_01g003900 [Oryza sativa Japonica Group] BAD44841.1 unknown protein [Oryza sativa Japonica Group] BAD44871.1 unknown protein [Oryza sativa Japonica Group] BAF03681.1 Os01g0104800 [Oryza sativa Japonica Gro…					AT2G43650.1_Sas10/U3 ribonucleoprotein (Utp) family protein, Gene Name = EMB2777
Os01g0104900	4906		25.7834	43.4767	16.9367	0.389559	-1.36009	0.378679	1		43.4767	16.9367		XP_015620995.1_fatty alcohol:caffeoyl-CoA acyltransferase [Oryza sativa Japonica Group] KAB8082499.1 hypothetical protein EE612_004400 [Oryza sativa] KAF2947920.1 hypothetical protein DAI22_01g004000 [Oryza sativa Japonica Group] BAB16338.1 hsr201 -like [Oryza sativa Japonica Group] BAB16898.1 hsr201 -like [Oryza sativa Japonica Group] BAF03682.1 Os01g0104900 [Oryza sativa Japonica Group]					AT1G27620.1_HXXXD-type acyl-transferase family protein
Os01g0105300	7131		0	0	0	NA	NA	NA	NA		0	0		KAB8082498.1_hypothetical protein EE612_004397, partial [Oryza sativa] BAS69964.1 Os01g0105300, partial [Oryza sativa Japonica Group]					.
Os01g0105400	3925		52.1146	41.4545	57.4446	1.38573	0.470643	0.898205	1		41.4545	57.4446		KAB8082497.1_hypothetical protein EE612_004396, partial [Oryza sativa] BAS69966.1 Os01g0105400, partial [Oryza sativa Japonica Group]					AT1G18370.1_ATP binding microtubule motor family protein, Gene Name = HIK
Os01g0105700	3504		13.3261	7.0776	16.4503	2.32428	1.21678	0.705736	1		7.0776	16.4503		XP_015627200.1_uncharacterized protein LOC4326301 [Oryza sativa Japonica Group] BAF03685.1 Os01g0105700 [Oryza sativa Japonica Group] BAS69967.1 Os01g0105700 [Oryza sativa Japonica Group]					AT1G27660.1_basic helix-loop-helix (bHLH) DNA-binding superfamily protein
Os01g0105800	1972		108.911	61.6762	132.529	2.14879	1.10352	0.316467	1		61.6762	132.529		XP_015627212.1_iron-sulfur assembly protein IscA-like 3, mitochondrial [Oryza sativa Japonica Group] KAB8082495.1 hypothetical protein EE612_004389 [Oryza sativa] EEE53713.1 hypothetical protein OsJ_00044 [Oryza sativa Japonica Group] KAF2947922.1 hypothetical protein DAI22_01g004400 [Oryza sativa Japonica Group] BAD44876.1 IscA -like [Oryza sativa Japonica Group] BAG90079.1 unnamed protein produ…					AT2G16710.1_Iron-sulfur cluster biosynthesis family protein
Os01g0105900	3651		1565.99	791.68	1953.15	2.4671	1.30281	0.0608029	0.671668		791.68	1953.15		XP_015622025.1_uncharacterized protein LOC4326303 [Oryza sativa Japonica Group] KAB8082494.1 hypothetical protein EE612_004387 [Oryza sativa] EAZ10215.1 hypothetical protein OsJ_00045 [Oryza sativa Japonica Group] KAF2947927.1 hypothetical protein DAI22_01g004500 [Oryza sativa Japonica Group] BAD44877.1 carbohydrate kinase -like [Oryza sativa Japonica Group] BAF03687.1 Os01g0105900 [Oryza sativa …					AT1G19600.1_pfkB-like carbohydrate kinase family protein
Os01g0106200	2452		373.085	333.658	392.798	1.17725	0.235417	0.780441	1		333.658	392.798		XP_015621899.1_protein RER1A [Oryza sativa Japonica Group] KAB8082493.1 hypothetical protein EE612_004385 [Oryza sativa] EEE53716.1 hypothetical protein OsJ_00051 [Oryza sativa Japonica Group] KAF2947929.1 hypothetical protein DAI22_01g004700 [Oryza sativa Japonica Group] BAD44880.1 unknown protein [Oryza sativa Japonica Group] BAF03688.1 Os01g0106200 [Oryza sativa Japonica Group]					AT4G39220.1_Rer1 family protein, Gene Name = ATRER1A
Os01g0106300	1333		15.7787	46.5099	0.413049	0.00888088	-6.81508	0.00738165	0.161485		46.5099	0.413049		XP_015621897.1_isoflavone reductase homolog IRL [Oryza sativa Japonica Group] KAB8082492.1 hypothetical protein EE612_004384 [Oryza sativa] EAZ10222.1 hypothetical protein OsJ_00052 [Oryza sativa Japonica Group] KAF2947930.1 hypothetical protein DAI22_01g004800 [Oryza sativa Japonica Group] BAB16909.1 putative isoflavone reductase [Oryza sativa Japonica Group] BAF03689.1 Os01g0106300 [Oryza sativ…					AT1G75280.1_NmrA-like negative transcriptional regulator family protein
Os01g0106400	1323		106.938	164.807	78.0032	0.473301	-1.07917	0.266778	1		164.807	78.0032		XP_015621646.1_isoflavone reductase homolog IRL [Oryza sativa Japonica Group] EAY72203.1 hypothetical protein OsI_00054 [Oryza sativa Indica Group] KAB8082491.1 hypothetical protein EE612_004383 [Oryza sativa] KAF2947931.1 hypothetical protein DAI22_01g004900 [Oryza sativa Japonica Group] BAB16910.1 putative isoflavone reductase [Oryza sativa Japonica Group] BAF03690.1 Os01g0106400 [Oryza sativa …					AT1G75280.1_NmrA-like negative transcriptional regulator family protein
Os01g0106500	964		167.269	189.073	156.367	0.827017	-0.274011	0.706691	1		189.073	156.367		XP_015621648.1_stress response protein NST1 [Oryza sativa Japonica Group] KAB8082490.1 hypothetical protein EE612_004382 [Oryza sativa] EAZ10224.1 hypothetical protein OsJ_00054 [Oryza sativa Japonica Group] KAF2947932.1 hypothetical protein DAI22_01g005000 [Oryza sativa Japonica Group] BAD44882.1 hypothetical protein [Oryza sativa Japonica Group] BAH01338.1 unnamed protein product [Oryza sativa …					.
Os01g0106600	1023		23.5912	14.1552	28.3093	1.99992	0.999943	0.719049	1		14.1552	28.3093		XP_015621647.1_neural Wiskott-Aldrich syndrome protein [Oryza sativa Japonica Group] KAB8082489.1 hypothetical protein EE612_004381 [Oryza sativa] KAF2947933.1 hypothetical protein DAI22_01g005100 [Oryza sativa Japonica Group] BAD44883.1 unknown protein [Oryza sativa Japonica Group] BAF03691.1 Os01g0106600 [Oryza sativa Japonica Group] BAS69974.1 Os01g0106600 [Oryza sativa Japonica Group]					.
Os01g0106700	35487		606.534	656.194	581.703	0.88648	-0.173839	0.751198	1		656.194	581.703		XP_015615410.1_serine/threonine-protein kinase ATM isoform X1 [Oryza sativa Japonica Group] KAF2947935.1 hypothetical protein DAI22_01g005200 [Oryza sativa Japonica Group]					AT3G48190.2_Serine/Threonine-kinase ATM-like protein, Gene Name = ATM
Os01g0106800	2582		725.66	653.161	761.909	1.16649	0.22218	0.768253	1		653.161	761.909		XP_015618780.1_RING-box protein 1a [Oryza sativa Japonica Group] KAB8082487.1 hypothetical protein EE612_004377 [Oryza sativa] KAF2947939.1 hypothetical protein DAI22_01g005300 [Oryza sativa Japonica Group] BAF03693.1 Os01g0106800 [Oryza sativa Japonica Group] BAG86952.1 unnamed protein product [Oryza sativa Japonica Group] BAG99794.1 unnamed protein product [Oryza sativa Japonica Group]					AT5G20570.1_RING-box 1, Gene Name = RBX1
Os01g0106900	5986		4311.17	3123.24	4905.14	1.57053	0.65125	0.397972	1		3123.24	4905.14		NP_001359128.1_1-deoxy-D-xylulose 5-phosphate reductoisomerase, chloroplastic [Oryza sativa Japonica Group] Q8W250.2 RecName: Full=1-deoxy-D-xylulose 5-phosphate reductoisomerase, chloroplastic; Short=1-deoxyxylulose-5-phosphate reductoisomerase; Short=DXP reductoisomerase; AltName: Full=2-C-methyl-D-erythritol 4-phosphate synthase; Flags: Precursor [Oryza sativa Japonica Group] KAB8082486.1 hypo…					AT5G62790.1_1-deoxy-D-xylulose 5-phosphate reductoisomerase, Gene Name = DXR
Os01g0107000	3399		722.339	747.192	709.913	0.950108	-0.0738373	0.858555	1		747.192	709.913		KAB8082485.1_hypothetical protein EE612_004375 [Oryza sativa] BAS69979.1 Os01g0107000 [Oryza sativa Japonica Group]					AT5G62810.1_peroxin 14, Gene Name = PEX14
Os01g0107400	496		11.9694	16.1774	9.86539	0.609827	-0.713528	0.623263	1		16.1774	9.86539		KAB8082483.1_hypothetical protein EE612_004374, partial [Oryza sativa] BAH90852.1 Os01g0107300, partial [Oryza sativa Japonica Group] BAS69981.1 Os01g0107400, partial [Oryza sativa Japonica Group]					.
Os01g0107700	3199		12.3969	9.09977	14.0454	1.54349	0.626196	0.935855	1		9.09977	14.0454		XP_015630333.1_probable glycosyltransferase At3g07620 isoform X2 [Oryza sativa Japonica Group] KAB8082481.1 hypothetical protein EE612_004370 [Oryza sativa] EEE53723.1 hypothetical protein OsJ_00064 [Oryza sativa Japonica Group] KAF2947948.1 hypothetical protein DAI22_01g006000 [Oryza sativa Japonica Group] BAD44851.1 pectin-glucuronyltransferase -like [Oryza sativa Japonica Group] BAD44890.1 pec…					AT4G16745.1_Exostosin family protein
Os01g0107750	2881		0	0	0	NA	NA	NA	NA		0	0		KAB8082482.1_hypothetical protein EE612_004371, partial [Oryza sativa] BAS69982.1 Os01g0107750, partial [Oryza sativa Japonica Group]					.
*Os01g0107801	73		0	0	0	NA	NA	NA	NA		0	0		.					.
Os01g0107900	4234		2358.59	2398.29	2338.73	0.975166	-0.0362809	0.925964	1		2398.29	2338.73		NP_001359129.1_protein EXECUTER 2, chloroplastic [Oryza sativa Japonica Group] Q657X6.1 RecName: Full=Protein EXECUTER 2, chloroplastic; Short=OsEX2; Flags: Precursor [Oryza sativa Japonica Group] EAZ10235.1 hypothetical protein OsJ_00066 [Oryza sativa Japonica Group] KAF2947949.1 hypothetical protein DAI22_01g006100 [Oryza sativa Japonica Group] BAD44852.1 unknown protein [Oryza sativa Japonica …					AT1G27510.1_UvrB/UvrC domain protein (DUF3506), Gene Name = EX2
Os01g0108000	8679		314.593	291.193	326.294	1.12054	0.164198	0.876972	1		291.193	326.294		XP_015647740.1_uncharacterized protein LOC4326160 isoform X10 [Oryza sativa Japonica Group] KAB8082478.1 hypothetical protein EE612_004368 [Oryza sativa] KAF2947956.1 hypothetical protein DAI22_01g006200 [Oryza sativa Japonica Group] BAD44853.1 unknown protein [Oryza sativa Japonica Group] BAD44892.1 unknown protein [Oryza sativa Japonica Group] BAF03700.1 Os01g0108000 [Oryza sativa Japonica Grou…					AT5G23490.1_hypothetical protein
Os01g0108200	7749		505.035	451.955	531.574	1.17617	0.234092	0.767503	1		451.955	531.574		XP_015647760.1_prolyl endopeptidase [Oryza sativa Japonica Group] XP_015647765.1 prolyl endopeptidase [Oryza sativa Japonica Group] KAB8082477.1 hypothetical protein EE612_004366 [Oryza sativa] BAD44856.1 putative prolyl endopeptidase [Oryza sativa Japonica Group] BAF03701.1 Os01g0108200 [Oryza sativa Japonica Group] BAG92479.1 unnamed protein product [Oryza sativa Japonica Group] BAS69987.1 Os01…					AT1G76140.1_Prolyl oligopeptidase family protein
Os01g0108400	1719		571.454	142.563	785.899	5.51264	2.46274	0.00797054	0.170738		142.563	785.899		BAS69988.1_Os01g0108400 [Oryza sativa Japonica Group]					AT1G10586.2_basic helix-loop-helix (bHLH) DNA-binding superfamily protein
Os01g0108500	1195		63.9919	10.1109	90.9324	8.99354	3.16889	0.164076	1		10.1109	90.9324		XP_015635444.1_uncharacterized protein LOC9267649 [Oryza sativa Japonica Group] KAF2947965.1 hypothetical protein DAI22_01g006700 [Oryza sativa Japonica Group] BAD44857.1 unknown protein [Oryza sativa Japonica Group] BAH90853.1 Os01g0108500 [Oryza sativa Japonica Group] BAS69989.1 Os01g0108500 [Oryza sativa Japonica Group]					.
Os01g0108600	2782		231.752	290.181	202.538	0.697969	-0.518765	0.450245	1		290.181	202.538		KAB8082473.1_hypothetical protein EE612_004361 [Oryza sativa] BAF03703.1 Os01g0108600 [Oryza sativa Japonica Group] BAS69990.1 Os01g0108600 [Oryza sativa Japonica Group]					.
Os01g0108700	624		0	0	0	NA	NA	NA	NA		0	0		XP_015648061.1_uncharacterized protein LOC4326164 [Oryza sativa Japonica Group] KAB8082472.1 hypothetical protein EE612_004360 [Oryza sativa] KAF2947967.1 hypothetical protein DAI22_01g115800 [Oryza sativa Japonica Group] BAD44859.1 unknown protein [Oryza sativa Japonica Group] BAF03704.1 Os01g0108700 [Oryza sativa Japonica Group] BAG99209.1 unnamed protein product [Oryza sativa Japonica Group]					.
Os01g0108800	2606		12.9348	13.1441	12.8301	0.976113	-0.0348796	0.891601	1		13.1441	12.8301		KAB8082471.1_hypothetical protein EE612_004359 [Oryza sativa] BAH90854.1 Os01g0108800 [Oryza sativa Japonica Group] BAS69993.1 Os01g0108800 [Oryza sativa Japonica Group]					AT1G23790.1_dicer-like protein (DUF936)
Os01g0109000	1543		111.881	80.8868	127.378	1.57477	0.65514	0.665171	1		80.8868	127.378		KAB8082470.1_hypothetical protein EE612_004357, partial [Oryza sativa] BAS69994.1 Os01g0109000, partial [Oryza sativa Japonica Group]					.
Os01g0109201	7640		0	0	0	NA	NA	NA	NA		0	0		KAB8082469.1_hypothetical protein EE612_004354 [Oryza sativa] BAS69996.1 Os01g0109201 [Oryza sativa Japonica Group]					.
Os01g0109300	7811		0.615592	0	0.923388	Inf	Inf	1	1		0	0.923388		XP_015621837.1_deoxynucleoside triphosphate triphosphohydrolase SAMHD1 homolog isoform X2 [Oryza sativa Japonica Group] KAF2947971.1 hypothetical protein DAI22_01g115600 [Oryza sativa Japonica Group]					AT5G40270.1_HD domain-containing metal-dependent phosphohydrolase family protein
Os01g0109366	505		0	0	0	NA	NA	NA	NA		0	0		KAB8082467.1_hypothetical protein EE612_004353, partial [Oryza sativa] BAS69997.1 Os01g0109366, partial [Oryza sativa Japonica Group]					.
Os01g0109432	578		0	0	0	NA	NA	NA	NA		0	0		KAB8082466.1_hypothetical protein EE612_004352 [Oryza sativa] BAS69999.1 Os01g0109432 [Oryza sativa Japonica Group]					.
Os01g0109500	1391		1.3609	0	2.04136	Inf	Inf	0.750489	1		0	2.04136		XP_015633656.1_uncharacterized protein LOC4326132 isoform X2 [Oryza sativa Japonica Group] XP_015633667.1 uncharacterized protein LOC4326132 isoform X2 [Oryza sativa Japonica Group] EAY72230.1 hypothetical protein OsI_00084 [Oryza sativa Indica Group] KAB8082465.1 hypothetical protein EE612_004351 [Oryza sativa] EAZ10244.1 hypothetical protein OsJ_00076 [Oryza sativa Japonica Group] KAF2947975.1 …					.
Os01g0109700	8559		1911.57	1812.88	1960.92	1.08166	0.113248	0.900745	1		1812.88	1960.92		XP_015613499.1_paired amphipathic helix protein Sin3-like 3 [Oryza sativa Japonica Group] KAF2947977.1 hypothetical protein DAI22_01g115200 [Oryza sativa Japonica Group]					AT1G24190.1_SIN3-like 3, Gene Name = SNL3
Os01g0109750	3310		175.339	234.572	145.723	0.621229	-0.686802	0.371681	1		234.572	145.723		XP_015626025.1_uncharacterized protein LOC9266108 [Oryza sativa Japonica Group] XP_015626035.1 uncharacterized protein LOC9266108 [Oryza sativa Japonica Group] KAB8082463.1 hypothetical protein EE612_004349 [Oryza sativa] KAF2947978.1 hypothetical protein DAI22_01g115100 [Oryza sativa Japonica Group] BAH90857.1 Os01g0109750 [Oryza sativa Japonica Group] BAS70003.1 Os01g0109750 [Oryza sativa Japon…					.
Os01g0110050	1672		9.2466	1.01109	13.3644	13.2178	3.72441	0.338245	1		1.01109	13.3644		KAB8082462.1_hypothetical protein EE612_004348, partial [Oryza sativa] BAS70006.1 Os01g0110050, partial [Oryza sativa Japonica Group]					.
Os01g0110100	5645		84.5134	36.3991	108.571	2.98278	1.57666	0.177002	1		36.3991	108.571		XP_015623371.1_phosphate transporter PHO1-1 isoform X1 [Oryza sativa Japonica Group] Q657S5.2 RecName: Full=Phosphate transporter PHO1-1; AltName: Full=Protein PHO1-1; Short=OsPHO1;1 [Oryza sativa Japonica Group] KAB8082461.1 hypothetical protein EE612_004347 [Oryza sativa] KAF2947983.1 hypothetical protein DAI22_01g114700 [Oryza sativa Japonica Group] BAS70005.1 Os01g0110100 [Oryza sativa Japoni…					AT1G68740.1_EXS (ERD1/XPR1/SYG1) family protein, Gene Name = PHO1;H1
Os01g0110200	1086		18.2221	11.1219	21.7721	1.95759	0.969075	0.507124	1		11.1219	21.7721		XP_015623381.1_lysine-rich arabinogalactan protein 19 [Oryza sativa Japonica Group] EAY72237.1 hypothetical protein OsI_00090 [Oryza sativa Indica Group] BAD44937.1 putative extensin-like cell wall protein [Oryza sativa Japonica Group] BAF03710.1 Os01g0110200 [Oryza sativa Japonica Group] BAS70007.1 Os01g0110200 [Oryza sativa Japonica Group]					.
Os01g0110400	3418		551.68	677.427	488.807	0.721563	-0.470802	0.436431	1		677.427	488.807		XP_015621311.1_acetyl-CoA acetyltransferase, cytosolic 1 [Oryza sativa Japonica Group] EEE53732.1 hypothetical protein OsJ_00082 [Oryza sativa Japonica Group] KAF2947987.1 hypothetical protein DAI22_01g114500 [Oryza sativa Japonica Group] BAB39872.1 putative acetoacetyl-coenzyme A thiolase [Oryza sativa Japonica Group] BAF03711.1 Os01g0110400 [Oryza sativa Japonica Group] BAG95946.1 unnamed prote…					AT5G47720.2_Thiolase family protein, Gene Name = AACT1
Os01g0110500	3991		17.7819	17.1884	18.0786	1.05179	0.0728431	1	1		17.1884	18.0786		XP_015621312.1_proline-rich receptor-like protein kinase PERK8 [Oryza sativa Japonica Group] KAB8082457.1 hypothetical protein EE612_004341 [Oryza sativa] EEE53733.1 hypothetical protein OsJ_00083 [Oryza sativa Japonica Group] KAF2947989.1 hypothetical protein DAI22_01g114400 [Oryza sativa Japonica Group] KAF2947990.1 hypothetical protein DAI22_01g114400 [Oryza sativa Japonica Group] BAB39873.1 p…					AT5G38560.1_Protein kinase superfamily protein, Gene Name = PERK8
Os01g0110600	2924		0	0	0	NA	NA	NA	NA		0	0		KAB8082458.1_hypothetical protein EE612_004342, partial [Oryza sativa] BAS70010.1 Os01g0110600, partial [Oryza sativa Japonica Group]					.
Os01g0110700	10005		20.0178	22.2439	18.9047	0.849883	-0.234664	0.827024	1		22.2439	18.9047		XP_015629845.1_phosphoenolpyruvate carboxylase 4 [Oryza sativa Japonica Group] KAB8082455.1 hypothetical protein EE612_004338 [Oryza sativa] KAF2947993.1 hypothetical protein DAI22_01g114300 [Oryza sativa Japonica Group] BAD44938.1 putative phosphoenolpyruvate carboxylase [Oryza sativa Japonica Group] BAF03713.1 Os01g0110700 [Oryza sativa Japonica Group] BAS70011.1 Os01g0110700 [Oryza sativa Japo…					AT1G68750.1_phosphoenolpyruvate carboxylase 4, Gene Name = PPC4
Os01g0110800	3075		11.2804	29.3215	2.25982	0.0770706	-3.69768	0.0749451	0.763288		29.3215	2.25982		XP_015634738.1_piriformospora indica-insensitive protein 2 isoform X2 [Oryza sativa Japonica Group] KAB8082454.1 hypothetical protein EE612_004337 [Oryza sativa] EEE53735.1 hypothetical protein OsJ_00086 [Oryza sativa Japonica Group] KAF2947994.1 hypothetical protein DAI22_01g114200 [Oryza sativa Japonica Group] BAD44939.1 putative disease resistance protein [Oryza sativa Japonica Group] BAF03714…					AT3G25670.1_Leucine-rich repeat (LRR) family protein
Os01g0111000	570		2.30393	4.04434	1.43373	0.354502	-1.49613	0.54674	1		4.04434	1.43373		KAB8082453.1_hypothetical protein EE612_004336 [Oryza sativa] BAS70015.1 Os01g0111000 [Oryza sativa Japonica Group]					.
Os01g0111100	1252		1002.51	1668.29	669.615	0.401378	-1.31697	0.0280682	0.411038		1668.29	669.615		KAB8082452.1_hypothetical protein EE612_004335 [Oryza sativa] BAD44942.1 unknown protein [Oryza sativa Japonica Group] BAF03715.2 Os01g0111100 [Oryza sativa Japonica Group] BAS70016.1 Os01g0111100 [Oryza sativa Japonica Group]					AT1G74070.1_Cyclophilin-like peptidyl-prolyl cis-trans isomerase family protein
Os01g0111200	4798		881.217	862.456	890.598	1.03263	0.0463239	0.980779	1		862.456	890.598		XP_015621201.1_protein decapping 5 [Oryza sativa Japonica Group] KAB8082451.1 hypothetical protein EE612_004334 [Oryza sativa] KAF2948000.1 hypothetical protein DAI22_01g113900 [Oryza sativa Japonica Group] BAD44943.1 unknown protein [Oryza sativa Japonica Group] BAF03716.1 Os01g0111200 [Oryza sativa Japonica Group] BAS70017.1 Os01g0111200 [Oryza sativa Japonica Group]					AT1G26110.1_decapping 5, Gene Name = DCP5
Os01g0111300	796		52.6993	30.3326	63.8827	2.10608	1.07456	0.547077	1		30.3326	63.8827		KAB8082450.1_hypothetical protein EE612_004332, partial [Oryza sativa] BAS70018.1 Os01g0111300, partial [Oryza sativa Japonica Group]					.
Os01g0111400	3178		142.705	118.297	154.909	1.30949	0.389007	0.742023	1		118.297	154.909		EEE53738.1_hypothetical protein OsJ_00091 [Oryza sativa Japonica Group] KAB8082448.1 hypothetical protein EE612_004331 [Oryza sativa] BAF03718.1 Os01g0111400 [Oryza sativa Japonica Group] BAG89976.1 unnamed protein product [Oryza sativa Japonica Group] BAS70020.1 Os01g0111400 [Oryza sativa Japonica Group]					AT1G18560.1_BED zinc finger and hAT dimerization domain-containing protein
Os01g0111500	2001		0	0	0	NA	NA	NA	NA		0	0		XP_015643698.1_transcription factor bHLH83 [Oryza sativa Japonica Group] KAB8082447.1 hypothetical protein EE612_004329 [Oryza sativa] ADX60270.1 bHLH transcription factor, partial [Oryza sativa Japonica Group] KAF2948007.1 hypothetical protein DAI22_01g113600 [Oryza sativa Japonica Group] BAF03719.1 Os01g0111500 [Oryza sativa Japonica Group] BAG98452.1 unnamed protein product [Oryza sativa Japon…					AT1G66470.1_ROOT HAIR DEFECTIVE6, Gene Name = RHD6
Os01g0111600	3068		0	0	0	NA	NA	NA	NA		0	0		NP_001359127.1_protein MOTHER of FT and TFL1 homolog 2 [Oryza sativa Japonica Group] Q9ASJ1.1 RecName: Full=Protein MOTHER of FT and TFL1 homolog 2; Short=OsMFT2 [Oryza sativa Japonica Group] KAB8082446.1 hypothetical protein EE612_004327 [Oryza sativa] KAF2948008.1 hypothetical protein DAI22_01g113500 [Oryza sativa Japonica Group] BAB39886.1 putative SP2G [Oryza sativa Japonica Group] BAF03720.1…					AT1G18100.1_PEBP (phosphatidylethanolamine-binding protein) family protein, Gene Name = E12A11
Os01g0111700	945		6.0857	12.133	3.06203	0.252372	-1.98638	0.308131	1		12.133	3.06203		XP_015635410.1_uncharacterized protein LOC4326146 [Oryza sativa Japonica Group] KAB8082445.1 hypothetical protein EE612_004324 [Oryza sativa] EAZ10260.1 hypothetical protein OsJ_00094 [Oryza sativa Japonica Group] KAF2948009.1 hypothetical protein DAI22_01g113400 [Oryza sativa Japonica Group] BAB39887.1 unknown protein [Oryza sativa Japonica Group] BAB61171.1 unknown protein [Oryza sativa Japonic…					.
Os01g0111800	673		43.6652	54.5986	38.1985	0.699625	-0.515346	0.637858	1		54.5986	38.1985		XP_015629796.1_uncharacterized protein LOC4326114 [Oryza sativa Japonica Group] EEC69804.1 hypothetical protein OsI_00104 [Oryza sativa Indica Group] KAB8082443.1 hypothetical protein EE612_004323 [Oryza sativa] EEE53741.1 hypothetical protein OsJ_00096 [Oryza sativa Japonica Group] KAB8082444.1 hypothetical protein EE612_004323 [Oryza sativa] BAB39889.1 unknown protein [Oryza sativa Japonica Gro…					.
Os01g0111900	1024		160.685	263.893	109.081	0.413352	-1.27456	0.0898182	0.842328		263.893	109.081		XP_015622385.1_extensin [Oryza sativa Japonica Group] ACA64840.1 SKIP interacting protein 34 [Oryza sativa Indica Group] KAB8082442.1 hypothetical protein EE612_004322 [Oryza sativa] EAY72251.1 hypothetical protein OsI_00105 [Oryza sativa Indica Group] KAF2948012.1 hypothetical protein DAI22_01g113200 [Oryza sativa Japonica Group] BAD44944.1 unknown protein [Oryza sativa Japonica Group]					.
Os01g0112000	652		0	0	0	NA	NA	NA	NA		0	0		EAZ10263.1_hypothetical protein OsJ_00098 [Oryza sativa Japonica Group]					.
*Os01g0112050	718		7.86338	3.03326	10.2784	3.38858	1.76068	0.661184	1		3.03326	10.2784		.					.
Os01g0112100	3691		32.9548	19.2106	39.8268	2.07317	1.05184	0.675291	1		19.2106	39.8268		EAZ10264.1_hypothetical protein OsJ_00099 [Oryza sativa Japonica Group] BAF03725.1 Os01g0112100 [Oryza sativa Japonica Group] BAG92041.1 unnamed protein product [Oryza sativa Japonica Group] BAG94845.1 unnamed protein product [Oryza sativa Japonica Group] BAS70027.1 Os01g0112100 [Oryza sativa Japonica Group]					AT1G18850.1_hypothetical protein
Os01g0112201	1099		0	0	0	NA	NA	NA	NA		0	0		BAH90863.1_Os01g0112201 [Oryza sativa Japonica Group] BAS70028.1 Os01g0112201 [Oryza sativa Japonica Group]					.
Os01g0112300	3520		193.48	152.674	213.883	1.40091	0.486368	0.604184	1		152.674	213.883		KAB8082438.1_hypothetical protein EE612_004317 [Oryza sativa] BAS70029.1 Os01g0112300 [Oryza sativa Japonica Group]					AT1G24267.1_bZIP transcription factor, putative (DUF1664)
Os01g0112400	1125		8.93933	6.06651	10.3757	1.71033	0.774274	0.901039	1		6.06651	10.3757		NP_001359126.1_aquaporin NIP4-1 [Oryza sativa Japonica Group] Q9ASI1.1 RecName: Full=Aquaporin NIP4-1; AltName: Full=NOD26-like intrinsic protein 4-1; AltName: Full=OsNIP4;1 [Oryza sativa Japonica Group] EEE53743.1 hypothetical protein OsJ_00101 [Oryza sativa Japonica Group] KAF2948017.1 hypothetical protein DAI22_01g112800 [Oryza sativa Japonica Group] BAB39896.1 putative nodulin-26 precursor [O…					AT5G37820.1_NOD26-like intrinsic protein 4;2, Gene Name = NIP4;2
Os01g0112500	3582		449.594	334.669	507.056	1.5151	0.599409	0.425851	1		334.669	507.056		XP_015621517.1_U-box domain-containing protein 4 [Oryza sativa Japonica Group] KAF2948018.1 hypothetical protein DAI22_01g112700 [Oryza sativa Japonica Group] BAB39897.1 putative arm repeat-containing protein [Oryza sativa Japonica Group] BAB61181.1 putative arm repeat-containing protein [Oryza sativa Japonica Group] BAS70031.1 Os01g0112500 [Oryza sativa Japonica Group]					AT3G03440.1_ARM repeat superfamily protein
Os01g0112600	574		0.337028	1.01109	0	0	-Inf	0.622175	1		1.01109	0		BAH90865.1_Os01g0112600, partial [Oryza sativa Japonica Group] BAS70033.1 Os01g0112600, partial [Oryza sativa Japonica Group]					.
Os01g0112800	4136		1.29604	0	1.94407	Inf	Inf	0.777809	1		0	1.94407		BAH90866.1_Os01g0112866 [Oryza sativa Japonica Group] BAS70035.1 Os01g0112800 [Oryza sativa Japonica Group]					AT3G14470.1_NB-ARC domain-containing disease resistance protein
Os01g0113000	5867		3.13642	2.02217	3.69355	1.82653	0.869104	1	1		2.02217	3.69355		BAS70036.1_Os01g0113000 [Oryza sativa Japonica Group]					.
Os01g0113150	3277		0.275366	0	0.413049	Inf	Inf	1	1		0	0.413049		BAS70037.1_Os01g0113150, partial [Oryza sativa Japonica Group]					AT3G07040.1_NB-ARC domain-containing disease resistance protein, Gene Name = RPM1
Os01g0113200	2645		10.736	27.2993	2.4544	0.0899072	-3.47542	0.0904996	0.844477		27.2993	2.4544		BAS70038.1_Os01g0113200 [Oryza sativa Japonica Group]					AT1G66980.4_suppressor of npr1-1 constitutive 4, Gene Name = SNC4
Os01g0113300	2407		0.890958	0	1.33644	Inf	Inf	0.908522	1		0	1.33644		XP_015610927.1_rust resistance kinase Lr10 isoform X1 [Oryza sativa Japonica Group] EAZ10274.1 hypothetical protein OsJ_00109 [Oryza sativa Japonica Group] KAF2948026.1 hypothetical protein DAI22_01g007500 [Oryza sativa Japonica Group] BAD45064.1 putative rust resistance kinase Lr10 [Oryza sativa Japonica Group] BAF03733.1 Os01g0113300 [Oryza sativa Japonica Group] BAG99309.1 unnamed protein prod…					AT1G66910.1_Protein kinase superfamily protein
Os01g0113325	2150		0	0	0	NA	NA	NA	NA		0	0		BAS70040.1_Os01g0113325 [Oryza sativa Japonica Group]					.
Os01g0113350	2205		8.41195	14.1552	5.54033	0.391399	-1.35329	0.479122	1		14.1552	5.54033		BAD45065.1_putative receptor serine/threonine kinase PR5K [Oryza sativa Japonica Group] BAD45143.1 putative receptor serine/threonine kinase PR5K [Oryza sativa Japonica Group] BAS70041.1 Os01g0113350 [Oryza sativa Japonica Group]					AT5G38280.1_PR5-like receptor kinase, Gene Name = PR5K
Os01g0113400	6871		1.34811	4.04434	0	0	-Inf	0.200015	1		4.04434	0		BAS70042.1_Os01g0113400, partial [Oryza sativa Japonica Group]					AT1G66930.1_Protein kinase superfamily protein
Os01g0113450	2231		0	0	0	NA	NA	NA	NA		0	0		BAS70044.1_Os01g0113450 [Oryza sativa Japonica Group]					.
Os01g0113500	3486		0	0	0	NA	NA	NA	NA		0	0		EEE53748.1_hypothetical protein OsJ_00115 [Oryza sativa Japonica Group] KAF2948029.1 hypothetical protein DAI22_01g007800 [Oryza sativa Japonica Group] BAD45067.1 putative rust resistance kinase Lr10 [Oryza sativa Japonica Group] BAD45145.1 putative rust resistance kinase Lr10 [Oryza sativa Japonica Group] BAS70045.1 Os01g0113500 [Oryza sativa Japonica Group]					AT5G38280.1_PR5-like receptor kinase, Gene Name = PR5K
Os01g0113600	3515		13.443	11.1219	14.6035	1.31304	0.392907	0.992487	1		11.1219	14.6035		BAF03736.1_Os01g0113600 [Oryza sativa Japonica Group] BAS70047.1 Os01g0113600 [Oryza sativa Japonica Group]					.
Os01g0113650	1991		0	0	0	NA	NA	NA	NA		0	0		BAH90868.1_Os01g0113650 [Oryza sativa Japonica Group]					AT5G38280.1_PR5-like receptor kinase, Gene Name = PR5K
Os01g0113700	2318		0	0	0	NA	NA	NA	NA		0	0		XP_015621239.1_lectin-domain containing receptor kinase VI.4 [Oryza sativa Japonica Group] KAB8082421.1 hypothetical protein EE612_004299 [Oryza sativa] BAS70048.1 Os01g0113700 [Oryza sativa Japonica Group]					AT1G66910.1_Protein kinase superfamily protein
*Os01g0113750	2283		0	0	0	NA	NA	NA	NA		0	0		.					.
Os01g0113800	3494		7.24882	13.1441	4.30118	0.327233	-1.61161	0.40589	1		13.1441	4.30118		XP_015621240.1_rust resistance kinase Lr10 [Oryza sativa Japonica Group] EAZ10283.1 hypothetical protein OsJ_00118 [Oryza sativa Japonica Group] KAF2948034.1 hypothetical protein DAI22_01g008100 [Oryza sativa Japonica Group] BAB39435.1 putative rust resistance kinase Lr10 [Oryza sativa Japonica Group] BAF03738.1 Os01g0113800 [Oryza sativa Japonica Group] BAG99372.1 unnamed protein product [Oryza …					AT5G38260.1_Protein kinase superfamily protein
Os01g0113900	2913		0.612394	1.01109	0.413049	0.40852	-1.29152	0.90683	1		1.01109	0.413049		BAD45149.1_putative receptor-like kinase ARK1AS [Oryza sativa Japonica Group] BAG91097.1 unnamed protein product [Oryza sativa Japonica Group] BAS70051.1 Os01g0113900 [Oryza sativa Japonica Group]					.
Os01g0113950	2641		0	0	0	NA	NA	NA	NA		0	0		BAS70052.1_Os01g0113950 [Oryza sativa Japonica Group]					.
Os01g0114000	681		0	0	0	NA	NA	NA	NA		0	0		BAS70053.1_Os01g0114000 [Oryza sativa Japonica Group]					.
*Os01g0114050	62		0	0	0	NA	NA	NA	NA		0	0		.					.
Os01g0114100	2493		2.05089	2.02217	2.06524	1.0213	0.0304078	1	1		2.02217	2.06524		KAF2948040.1_hypothetical protein DAI22_01g008500 [Oryza sativa Japonica Group] BAD45151.1 putative rust resistance kinase Lr10 [Oryza sativa Japonica Group] BAF03740.1 Os01g0114100 [Oryza sativa Japonica Group] BAG90915.1 unnamed protein product [Oryza sativa Japonica Group] BAS70054.1 Os01g0114100 [Oryza sativa Japonica Group]					AT1G66910.2_Protein kinase superfamily protein
*Os01g0114150	2268		0	0	0	NA	NA	NA	NA		0	0		.					.
Os01g0114200	4091		1.01109	3.03326	0	0	-Inf	0.247931	1		3.03326	0		BAD45152.1_unknown protein [Oryza sativa Japonica Group] BAF03741.1 Os01g0114200 [Oryza sativa Japonica Group] BAS70055.1 Os01g0114200 [Oryza sativa Japonica Group]					.
Os01g0114300	3498		0	0	0	NA	NA	NA	NA		0	0		KAB8082417.1_hypothetical protein EE612_004296, partial [Oryza sativa] BAS70056.1 Os01g0114300, partial [Oryza sativa Japonica Group]					.
Os01g0114400	1017		0	0	0	NA	NA	NA	NA		0	0		BAS70057.1_Os01g0114400 [Oryza sativa Japonica Group]					AT1G66920.1_Protein kinase superfamily protein
Os01g0114402	4311		0	0	0	NA	NA	NA	NA		0	0		BAS70058.1_Os01g0114402 [Oryza sativa Japonica Group]					.
*Os01g0114550	2168		3.37028	10.1109	0	0	-Inf	0.0629969	0.686483		10.1109	0		.					.
Os01g0114600	2247		0	0	0	NA	NA	NA	NA		0	0		BAS70062.1_Os01g0114600 [Oryza sativa Japonica Group]					AT1G66920.2_Protein kinase superfamily protein
*Os01g0114650	2084		0	0	0	NA	NA	NA	NA		0	0		.					.
Os01g0114700	2722		0.340226	0	0.510339	Inf	Inf	1	1		0	0.510339		BAS70063.1_Os01g0114700, partial [Oryza sativa Japonica Group]					AT5G38280.1_PR5-like receptor kinase, Gene Name = PR5K
Os01g0114800	3965		4.21557	4.04434	4.30118	1.06351	0.0888278	1	1		4.04434	4.30118		BAS70064.1_Os01g0114800, partial [Oryza sativa Japonica Group]					.
Os01g0114900	915		0	0	0	NA	NA	NA	NA		0	0		KAF2948048.1_hypothetical protein DAI22_01g009108 [Oryza sativa Japonica Group] BAF03748.1 Os01g0114900 [Oryza sativa Japonica Group] BAS70065.1 Os01g0114900 [Oryza sativa Japonica Group]					AT5G38260.1_Protein kinase superfamily protein
Os01g0115100	2836		36.5749	32.3547	38.685	1.19565	0.257798	1	1		32.3547	38.685		EEE53754.1_hypothetical protein OsJ_00126 [Oryza sativa Japonica Group] KAF2948049.1 hypothetical protein DAI22_01g009300 [Oryza sativa Japonica Group] BAS70066.1 Os01g0115100 [Oryza sativa Japonica Group]					.
Os01g0115200	487		0	0	0	NA	NA	NA	NA		0	0		BAS70067.1_Os01g0115200 [Oryza sativa Japonica Group]					AT4G34880.2_Amidase family protein
Os01g0115300	1966		22.2855	22.2439	22.3064	1.00281	0.00404779	1	1		22.2439	22.3064		KAB8082407.1_hypothetical protein EE612_004286, partial [Oryza sativa] BAS70068.1 Os01g0115300, partial [Oryza sativa Japonica Group]					.
Os01g0115500	1020		0	0	0	NA	NA	NA	NA		0	0		BAS70069.1_Os01g0115500, partial [Oryza sativa Japonica Group]					AT5G38280.1_PR5-like receptor kinase, Gene Name = PR5K
*Os01g0115533	2865		0	0	0	NA	NA	NA	NA		0	0		.					.
Os01g0115566	756		0	0	0	NA	NA	NA	NA		0	0		BAS70070.1_Os01g0115566 [Oryza sativa Japonica Group]					.
Os01g0115600	3870		33.4247	19.2106	40.5318	2.10986	1.07715	0.286631	1		19.2106	40.5318		XP_015623429.1_rust resistance kinase Lr10 [Oryza sativa Japonica Group] KAF2948051.1 hypothetical protein DAI22_01g009600 [Oryza sativa Japonica Group] BAB17126.1 putative receptor serine/threonine kinase PR5K [Oryza sativa Japonica Group] BAB39451.1 putative receptor serine/threonine kinase PR5K [Oryza sativa Japonica Group] BAF03750.1 Os01g0115600 [Oryza sativa Japonica Group] BAS70071.1 Os01g…					AT5G38280.1_PR5-like receptor kinase, Gene Name = PR5K
Os01g0115700	2765		17.0813	8.08868	21.5776	2.66762	1.41556	0.642341	1		8.08868	21.5776		XP_015616698.1_rust resistance kinase Lr10 [Oryza sativa Japonica Group] EAZ10295.1 hypothetical protein OsJ_00130 [Oryza sativa Japonica Group] KAF2948054.1 hypothetical protein DAI22_01g009800 [Oryza sativa Japonica Group] BAB17127.1 putative rust resistance kinase Lr10 [Oryza sativa Japonica Group]					AT5G38260.1_Protein kinase superfamily protein
Os01g0115725	2296		0	0	0	NA	NA	NA	NA		0	0		BAS70073.1_Os01g0115725 [Oryza sativa Japonica Group]					.
Os01g0115750	2950		1.78192	0	2.67287	Inf	Inf	0.686183	1		0	2.67287		XP_015616538.1_rust resistance kinase Lr10 [Oryza sativa Japonica Group]					AT1G66910.2_Protein kinase superfamily protein
*Os01g0115752	2617		0	0	0	NA	NA	NA	NA		0	0		.					.
Os01g0115800	2671		53.5244	15.1663	72.7035	4.79376	2.26116	0.163741	1		15.1663	72.7035		BAG99954.1_unnamed protein product [Oryza sativa Japonica Group] BAS70077.1 Os01g0115800 [Oryza sativa Japonica Group]					.
Os01g0115900	3576		0	0	0	NA	NA	NA	NA		0	0		EEE53757.1_hypothetical protein OsJ_00133 [Oryza sativa Japonica Group] KAF2948062.1 hypothetical protein DAI22_01g010300 [Oryza sativa Japonica Group]					AT5G38280.1_PR5-like receptor kinase, Gene Name = PR5K
Os01g0115950	2069		0	0	0	NA	NA	NA	NA		0	0		BAS70076.1_Os01g0115950 [Oryza sativa Japonica Group]					.
Os01g0116000	2360		2.88338	0	4.32507	Inf	Inf	0.550109	1		0	4.32507		AAF68397.1_receptor-like protein kinase [Oryza sativa Japonica Group] BAB17131.1 putative rust resistance kinase Lr10 [Oryza sativa Japonica Group] BAB17323.1 putative rust resistance kinase Lr10 [Oryza sativa Japonica Group] BAS70080.1 Os01g0116000 [Oryza sativa Japonica Group]					AT1G66920.1_Protein kinase superfamily protein
Os01g0116100	3748		1.69473	2.02217	1.53102	0.757116	-0.401415	0.867432	1		2.02217	1.53102		KAB8082397.1_hypothetical protein EE612_004275 [Oryza sativa] BAH90872.1 Os01g0116100 [Oryza sativa Japonica Group] BAS70078.1 Os01g0116100 [Oryza sativa Japonica Group]					.
Os01g0116101	2189		0	0	0	NA	NA	NA	NA		0	0		BAS70081.1_Os01g0116101 [Oryza sativa Japonica Group]					.
Os01g0116200	2512		0	0	0	NA	NA	NA	NA		0	0		XP_015646833.1_rust resistance kinase Lr10 [Oryza sativa Japonica Group] EEE53762.1 hypothetical protein OsJ_00141 [Oryza sativa Japonica Group] KAF2948064.1 hypothetical protein DAI22_01g010500 [Oryza sativa Japonica Group] BAB17138.1 putative rust resistance kinase Lr10 [Oryza sativa Japonica Group] BAB17330.1 putative rust resistance kinase Lr10 [Oryza sativa Japonica Group] BAF03756.1 Os01g01…					AT1G66910.2_Protein kinase superfamily protein
Os01g0116250	2166		0	0	0	NA	NA	NA	NA		0	0		BAS70083.1_Os01g0116250 [Oryza sativa Japonica Group]					.
Os01g0116300	2032		1.68514	5.05543	0	0	-Inf	0.109356	0.931555		5.05543	0		BAH90874.1_Os01g0116300 [Oryza sativa Japonica Group] BAS70084.1 Os01g0116300 [Oryza sativa Japonica Group]					.
Os01g0116400	2553		16.7219	9.09977	20.533	2.25643	1.17404	0.708067	1		9.09977	20.533		XP_015646869.1_rust resistance kinase Lr10 isoform X1 [Oryza sativa Japonica Group] EEE53764.1 hypothetical protein OsJ_00143 [Oryza sativa Japonica Group] KAF2948069.1 hypothetical protein DAI22_01g010800 [Oryza sativa Japonica Group] BAD52508.1 putative rust resistance kinase Lr10 [Oryza sativa Japonica Group] BAF03757.1 Os01g0116400 [Oryza sativa Japonica Group] BAG89788.1 unnamed protein prod…					AT1G66910.1_Protein kinase superfamily protein
Os01g0116600	4575		0	0	0	NA	NA	NA	NA		0	0		XP_015646849.1_HBS1-like protein isoform X2 [Oryza sativa Japonica Group] KAF2948074.1 hypothetical protein DAI22_01g011100 [Oryza sativa Japonica Group] BAD52510.1 putative translation elongation factor eEF-1 [Oryza sativa Japonica Group] BAF03759.2 Os01g0116600 [Oryza sativa Japonica Group] BAG93364.1 unnamed protein product [Oryza sativa Japonica Group]					AT5G10630.1_Translation elongation factor EF1A/initiation factor IF2gamma family protein
Os01g0116650	2296		0	0	0	NA	NA	NA	NA		0	0		KAB8082393.1_hypothetical protein EE612_004272 [Oryza sativa] BAS70086.1 Os01g0116650 [Oryza sativa Japonica Group]					.
Os01g0116800	1131		0	0	0	NA	NA	NA	NA		0	0		BAS70090.1_Os01g0116800 [Oryza sativa Japonica Group]					AT5G38280.1_PR5-like receptor kinase, Gene Name = PR5K
Os01g0116900	32189		675.977	574.296	726.817	1.26558	0.339796	0.627151	1		574.296	726.817		BAS70087.1_Os01g0116900 [Oryza sativa Japonica Group]					AT4G18250.1_receptor Serine/Threonine kinase-like protein
Os01g0116901	2633		0	0	0	NA	NA	NA	NA		0	0		BAS70091.1_Os01g0116901 [Oryza sativa Japonica Group]					.
Os01g0117000	2720		0	0	0	NA	NA	NA	NA		0	0		BAS70092.1_Os01g0117000 [Oryza sativa Japonica Group]					AT1G66910.1_Protein kinase superfamily protein
Os01g0117025	2594		0	0	0	NA	NA	NA	NA		0	0		BAS70093.1_Os01g0117025 [Oryza sativa Japonica Group]					.
*Os01g0117050	639		3.70731	11.1219	0	0	-Inf	0.0359095	0.481145		11.1219	0		.					.
Os01g0117100	3353		32.6333	96.0531	0.923388	0.0096133	-6.70075	1.64159e-06	0.000143064		96.0531	0.923388		BAS70094.1_Os01g0117100, partial [Oryza sativa Japonica Group]					AT5G38280.1_PR5-like receptor kinase, Gene Name = PR5K
Os01g0117200	3988		1.34811	4.04434	0	0	-Inf	0.17318	1		4.04434	0		KAF2948092.1_hypothetical protein DAI22_01g011600 [Oryza sativa Japonica Group] BAD52487.1 putative rust resistance kinase Lr10 [Oryza sativa Japonica Group] BAD52514.1 putative rust resistance kinase Lr10 [Oryza sativa Japonica Group] BAF03763.1 Os01g0117200 [Oryza sativa Japonica Group] BAG99869.1 unnamed protein product [Oryza sativa Japonica Group]					AT1G66910.1_Protein kinase superfamily protein
*Os01g0117233	1128		0	0	0	NA	NA	NA	NA		0	0		.					.
Os01g0117266	453		0.337028	1.01109	0	0	-Inf	0.641773	1		1.01109	0		BAS70096.1_Os01g0117266 [Oryza sativa Japonica Group]					.
Os01g0117300	1309		4.38137	13.1441	0	0	-Inf	0.0244478	0.380291		13.1441	0		BAS70097.1_Os01g0117300, partial [Oryza sativa Japonica Group]					AT5G38280.1_PR5-like receptor kinase, Gene Name = PR5K
Os01g0117400	624		0	0	0	NA	NA	NA	NA		0	0		BAS70098.1_Os01g0117400 [Oryza sativa Japonica Group]					AT1G66930.3_Protein kinase superfamily protein
Os01g0117450	2206		0.337028	1.01109	0	0	-Inf	0.6412	1		1.01109	0		BAS70099.1_Os01g0117450 [Oryza sativa Japonica Group]					.
Os01g0117500	3070		1.96051	5.05543	0.413049	0.0817041	-3.61345	0.29043	1		5.05543	0.413049		BAS70100.1_Os01g0117500 [Oryza sativa Japonica Group]					AT5G38280.1_PR5-like receptor kinase, Gene Name = PR5K
Os01g0117600	2551		1.68514	5.05543	0	0	-Inf	0.114607	0.955235		5.05543	0		BAS70101.1_Os01g0117600, partial [Oryza sativa Japonica Group]					AT1G66910.1_Protein kinase superfamily protein
Os01g0117650	2196		0	0	0	NA	NA	NA	NA		0	0		BAS70102.1_Os01g0117650 [Oryza sativa Japonica Group]					.
Os01g0117700	3080		3.71371	9.09977	1.02068	0.112165	-3.1563	0.140491	1		9.09977	1.02068		BAS70103.1_Os01g0117700 [Oryza sativa Japonica Group]					AT5G38280.1_PR5-like receptor kinase, Gene Name = PR5K
Os01g0117900	2142		758.559	1099.05	588.314	0.535293	-0.901598	0.128354	1		1099.05	588.314		BAS70106.1_Os01g0117900 [Oryza sativa Japonica Group]					AT3G18200.2_nodulin MtN21 /EamA-like transporter family protein, Gene Name = UMAMIT4
Os01g0118000	3371		348.04	261.871	391.124	1.49357	0.578768	0.463358	1		261.871	391.124		XP_015643260.1_fructose-bisphosphate aldolase 3, chloroplastic [Oryza sativa Japonica Group] KAF2948100.1 hypothetical protein DAI22_01g012500 [Oryza sativa Japonica Group] BAB55475.1 putative plastidic aldolase [Oryza sativa Japonica Group] BAF03771.1 Os01g0118000 [Oryza sativa Japonica Group] BAG86891.1 unnamed protein product [Oryza sativa Japonica Group] BAG94100.1 unnamed protein product [Or…					AT2G01140.1_Aldolase superfamily protein, Gene Name = PDE345
*Os01g0118033	1722		0	0	0	NA	NA	NA	NA		0	0		.					.
*Os01g0118066	4110		57.6197	52.5764	60.1414	1.14388	0.193942	0.957837	1		52.5764	60.1414		.					.
Os01g0118100	5927		836.39	552.053	978.559	1.77258	0.825853	0.223387	1		552.053	978.559		XP_015643188.1_DExH-box ATP-dependent RNA helicase DExH3 [Oryza sativa Japonica Group] KAF2948101.1 hypothetical protein DAI22_01g012600 [Oryza sativa Japonica Group]					AT1G48650.2_DEA(D/H)-box RNA helicase family protein
Os01g0118300	6563		3.25016	7.0776	1.33644	0.188826	-2.40487	0.366109	1		7.0776	1.33644		KAB8082368.1_hypothetical protein EE612_004253 [Oryza sativa] BAS70110.1 Os01g0118300 [Oryza sativa Japonica Group]					AT1G15110.1_phosphatidyl serine synthase family protein, Gene Name = PSS1
*Os01g0118350	4936		0	0	0	NA	NA	NA	NA		0	0		.					.
Os01g0118400	2676		90.6471	219.405	26.2679	0.119723	-3.06223	0.000645354	0.0245961		219.405	26.2679		XP_015622308.1_uncharacterized protein LOC4326077 isoform X1 [Oryza sativa Japonica Group] KAB8082366.1 hypothetical protein EE612_004250 [Oryza sativa] KAF2948107.1 hypothetical protein DAI22_01g012800 [Oryza sativa Japonica Group] BAS70111.1 Os01g0118400 [Oryza sativa Japonica Group]					AT3G18170.1_Glycosyltransferase family 61 protein
Os01g0118600	2996		13.4961	25.2771	7.60557	0.300887	-1.7327	0.320665	1		25.2771	7.60557		XP_025878180.1_uncharacterized protein LOC4326078 isoform X1 [Oryza sativa Japonica Group] KAB8082365.1 hypothetical protein EE612_004249 [Oryza sativa] KAF2948113.1 hypothetical protein DAI22_01g012900 [Oryza sativa Japonica Group] BAF03775.2 Os01g0118600 [Oryza sativa Japonica Group] BAS70112.1 Os01g0118600 [Oryza sativa Japonica Group]					AT3G18170.1_Glycosyltransferase family 61 protein
Os01g0118700	2868		185.4	234.572	160.815	0.685566	-0.544632	0.451887	1		234.572	160.815		XP_015621863.1_protein O-linked-mannose beta-1,4-N-acetylglucosaminyltransferase 2 [Oryza sativa Japonica Group] EAY72299.1 hypothetical protein OsI_00154 [Oryza sativa Indica Group] KAB8082364.1 hypothetical protein EE612_004248 [Oryza sativa] EAZ10329.1 hypothetical protein OsJ_00164 [Oryza sativa Japonica Group] BAB17148.1 putative HGA6 [Oryza sativa Japonica Group] BAB55485.1 putative HGA6 [O…					AT3G18170.1_Glycosyltransferase family 61 protein
Os01g0119000	3033		11.6483	10.1109	12.4171	1.2281	0.296422	1	1		10.1109	12.4171		XP_015622850.1_protein O-linked-mannose beta-1,4-N-acetylglucosaminyltransferase 2 [Oryza sativa Japonica Group] KAB8082363.1 hypothetical protein EE612_004247 [Oryza sativa] KAF2948116.1 hypothetical protein DAI22_01g013100 [Oryza sativa Japonica Group] BAB17150.1 putative HGA6 [Oryza sativa Japonica Group] BAB55487.1 putative HGA6 [Oryza sativa Japonica Group] BAF03777.1 Os01g0119000 [Oryza sat…					AT3G18170.1_Glycosyltransferase family 61 protein
*Os01g0119050	302		7.18076	14.1552	3.69355	0.260933	-1.93825	0.318159	1		14.1552	3.69355		.					.
Os01g0119100	2632		50.228	121.33	14.6769	0.120967	-3.04732	0.00608946	0.139729		121.33	14.6769		XP_015622091.1_uncharacterized protein LOC4326083 isoform X1 [Oryza sativa Japonica Group] XP_025878190.1 uncharacterized protein LOC4326083 isoform X1 [Oryza sativa Japonica Group] XP_025878191.1 uncharacterized protein LOC4326083 isoform X1 [Oryza sativa Japonica Group] KAF2948117.1 hypothetical protein DAI22_01g013200 [Oryza sativa Japonica Group] KAF2948118.1 hypothetical protein DAI22_01g013…					AT3G18170.1_Glycosyltransferase family 61 protein
Os01g0119500	3109		319.282	335.68	311.083	0.926723	-0.10979	0.830277	1		335.68	311.083		EAZ10333.1_hypothetical protein OsJ_00169 [Oryza sativa Japonica Group]					.
*Os01g0119800	1758		0.275366	0	0.413049	Inf	Inf	1	1		0	0.413049		.					.
Os01g0120300	7909		1805.76	1408.44	2004.43	1.42315	0.50909	0.45762	1		1408.44	2004.43		KAB8082360.1_hypothetical protein EE612_004237, partial [Oryza sativa] BAS70119.1 Os01g0120300, partial [Oryza sativa Japonica Group]					AT4G04350.1_tRNA synthetase class I (I, L, M and V) family protein, Gene Name = EMB2369
Os01g0120400	3152		171.027	152.674	180.204	1.18032	0.239177	0.835498	1		152.674	180.204		XP_015621238.1_uncharacterized protein LOC4326034 [Oryza sativa Japonica Group] EAY72312.1 hypothetical protein OsI_00165 [Oryza sativa Indica Group] KAF2948127.1 hypothetical protein DAI22_01g013800 [Oryza sativa Japonica Group] BAD52448.1 unknown protein [Oryza sativa Japonica Group] BAD52587.1 unknown protein [Oryza sativa Japonica Group] BAF03781.1 Os01g0120400 [Oryza sativa Japonica Group]					AT3G16565.2_threonyl and alanyl tRNA synthetase second additional domain-containing protein
Os01g0120500	4422		1771.59	1838.15	1738.31	0.945683	-0.0805711	0.858838	1		1838.15	1738.31		XP_015623341.1_uncharacterized protein LOC4326035 [Oryza sativa Japonica Group] KAB8082357.1 hypothetical protein EE612_004233 [Oryza sativa] KAF2948128.1 hypothetical protein DAI22_01g013900 [Oryza sativa Japonica Group] BAB07940.2 unknown protein [Oryza sativa Japonica Group] BAB17163.1 unknown protein [Oryza sativa Japonica Group] BAF03782.1 Os01g0120500 [Oryza sativa Japonica Group]					AT1G18060.1_microbial collagenase
Os01g0120600	2660		95.5863	79.8757	103.442	1.29503	0.372987	0.785588	1		79.8757	103.442		KAB8082356.1_hypothetical protein EE612_004232, partial [Oryza sativa] BAS70122.1 Os01g0120600, partial [Oryza sativa Japonica Group]					AT1G15140.1_FAD/NAD(P)-binding oxidoreductase
Os01g0120700	2390		555.681	559.13	553.956	0.990746	-0.0134133	0.940919	1		559.13	553.956		XP_015640896.1_sarcoplasmic reticulum histidine-rich calcium-binding protein [Oryza sativa Japonica Group] XP_015640904.1 sarcoplasmic reticulum histidine-rich calcium-binding protein [Oryza sativa Japonica Group] KAB8082355.1 hypothetical protein EE612_004230 [Oryza sativa] EAZ10338.1 hypothetical protein OsJ_00174 [Oryza sativa Japonica Group] KAF2948130.1 hypothetical protein DAI22_01g014100 […					AT2G01100.2_FAM133-like protein
Os01g0120800	7469		1106.07	1111.18	1103.51	0.993096	-0.00999459	0.947914	1		1111.18	1103.51		XP_015640847.1_eukaryotic translation initiation factor 3 subunit A [Oryza sativa Japonica Group] KAB8082350.1 hypothetical protein EE612_004228 [Oryza sativa] EEE53780.1 hypothetical protein OsJ_00175 [Oryza sativa Japonica Group] KAF2948134.1 hypothetical protein DAI22_01g014200 [Oryza sativa Japonica Group] CAD24839.1 translation initiation factor 3 [Oryza sativa Japonica Group] BAD52450.1 put…					AT4G11420.1_eukaryotic translation initiation factor 3A, Gene Name = EIF3A
Os01g0121000	831		2.02857	4.04434	1.02068	0.252372	-1.98638	0.450971	1		4.04434	1.02068		XP_015640967.1_uncharacterized protein LOC9268597 [Oryza sativa Japonica Group] EAY72316.1 hypothetical protein OsI_00170 [Oryza sativa Indica Group] KAB8082349.1 hypothetical protein EE612_004227 [Oryza sativa] KAF2948135.1 hypothetical protein DAI22_01g014300 [Oryza sativa Japonica Group] BAD52452.1 unknown protein [Oryza sativa Japonica Group] BAH90878.1 Os01g0120900 [Oryza sativa Japonica Gro…					AT1G18290.1_DUF4228 domain protein
Os01g0121100	3234		368.224	402.412	351.13	0.872563	-0.196669	0.719722	1		402.412	351.13		BAF03787.1_Os01g0121100, partial [Oryza sativa Japonica Group] BAS70131.1 Os01g0121100, partial [Oryza sativa Japonica Group]					AT1G66680.1_S-adenosyl-L-methionine-dependent methyltransferases superfamily protein, Gene Name = AR401
Os01g0121200	4347		22.3313	23.255	21.8694	0.94042	-0.0886225	0.884089	1		23.255	21.8694		XP_015640923.1_uncharacterized protein LOC4326041 isoform X2 [Oryza sativa Japonica Group] XP_015640939.1 uncharacterized protein LOC4326041 isoform X2 [Oryza sativa Japonica Group] EEC69843.1 hypothetical protein OsI_00172 [Oryza sativa Indica Group] KAB8082346.1 hypothetical protein EE612_004224 [Oryza sativa] EEE53781.1 hypothetical protein OsJ_00178 [Oryza sativa Japonica Group] KAF2948138.1 …					AT2G01275.1_RING/FYVE/PHD zinc finger superfamily protein
Os01g0121300	4816		57.0797	33.3658	68.9366	2.06608	1.0469	0.511125	1		33.3658	68.9366		XP_015640859.1_uncharacterized protein LOC4326042 [Oryza sativa Japonica Group] EEC69844.1 hypothetical protein OsI_00173 [Oryza sativa Indica Group] KAB8082345.1 hypothetical protein EE612_004221 [Oryza sativa] EEE53782.1 hypothetical protein OsJ_00179 [Oryza sativa Japonica Group] KAF2948147.1 hypothetical protein DAI22_01g014600 [Oryza sativa Japonica Group] BAD52456.1 unknown protein [Oryza s…					AT1G71110.1_transmembrane protein
Os01g0121400	4508		0	0	0	NA	NA	NA	NA		0	0		KAB8082344.1_hypothetical protein EE612_004222 [Oryza sativa] BAS70135.1 Os01g0121400 [Oryza sativa Japonica Group]					.
Os01g0121500	798		15.0877	29.3215	7.97084	0.271843	-1.87915	0.220586	1		29.3215	7.97084		KAB8082343.1_hypothetical protein EE612_004217, partial [Oryza sativa] BAS70136.1 Os01g0121500, partial [Oryza sativa Japonica Group]					AT2G01300.1_mediator of RNA polymerase II transcription subunit
Os01g0121600	754		49.6745	39.4323	54.7956	1.38961	0.474682	0.819763	1		39.4323	54.7956		XP_015640991.1_uncharacterized protein LOC4326044 [Oryza sativa Japonica Group] KAB8082342.1 hypothetical protein EE612_004213 [Oryza sativa] KAF2948149.1 hypothetical protein DAI22_01g014800 [Oryza sativa Japonica Group] BAF03791.2 Os01g0121600 [Oryza sativa Japonica Group] BAS70137.1 Os01g0121600 [Oryza sativa Japonica Group]					.
Os01g0121700	6489		987.169	792.691	1084.41	1.36801	0.452078	0.508981	1		792.691	1084.41		XP_015640858.1_ABC transporter G family member 7 [Oryza sativa Japonica Group] EEC69845.1 hypothetical protein OsI_00178 [Oryza sativa Indica Group] EEE53784.1 hypothetical protein OsJ_00183 [Oryza sativa Japonica Group] KAF2948150.1 hypothetical protein DAI22_01g014900 [Oryza sativa Japonica Group] BAB40032.1 putative ATP-binding-cassette protein [Oryza sativa Japonica Group] BAF03792.1 Os01g012…					AT2G01320.3_ABC-2 type transporter family protein, Gene Name = ABCG7
Os01g0121800	4268		144.447	156.718	138.312	0.882551	-0.180248	0.798738	1		156.718	138.312		XP_015640861.1_beta-glucuronosyltransferase GlcAT14A [Oryza sativa Japonica Group] EEC69846.1 hypothetical protein OsI_00179 [Oryza sativa Indica Group] KAB8082339.1 hypothetical protein EE612_004210 [Oryza sativa] EEE53785.1 hypothetical protein OsJ_00184 [Oryza sativa Japonica Group] KAF2948151.1 hypothetical protein DAI22_01g015000 [Oryza sativa Japonica Group] KAF2948152.1 hypothetical protei…					AT1G71070.1_Core-2/I-branching beta-1,6-N-acetylglucosaminyltransferase family protein
Os01g0121900	1383		0.677254	1.01109	0.510339	0.504744	-0.986377	0.911999	1		1.01109	0.510339		XP_015636221.1_uncharacterized protein LOC9268150 [Oryza sativa Japonica Group] KAB8082338.1 hypothetical protein EE612_004208 [Oryza sativa] BAS70141.1 Os01g0121900 [Oryza sativa Japonica Group]					AT5G62800.2_Protein with RING/U-box and TRAF-like domain
Os01g0121950	1449		2.73773	0	4.1066	Inf	Inf	0.563462	1		0	4.1066		XP_025878219.1_E3 ubiquitin-protein ligase SINA-like 5 [Oryza sativa Japonica Group] KAB8082337.1 hypothetical protein EE612_004207 [Oryza sativa] KAF2948154.1 hypothetical protein DAI22_01g015200 [Oryza sativa Japonica Group] BAS70143.1 Os01g0121950 [Oryza sativa Japonica Group]					AT5G37930.1_Protein with RING/U-box and TRAF-like domain
Os01g0122000	1541		77.4353	103.131	64.5876	0.62627	-0.675144	0.547841	1		103.131	64.5876		KAB8082336.1_hypothetical protein EE612_004206 [Oryza sativa] BAD52675.1 unknown protein [Oryza sativa Japonica Group] BAH90881.1 Os01g0122000 [Oryza sativa Japonica Group] BAS70144.1 Os01g0122000 [Oryza sativa Japonica Group]					.
Os01g0122200	1608		0	0	0	NA	NA	NA	NA		0	0		XP_015640867.1_E3 ubiquitin-protein ligase SINA-like 10 [Oryza sativa Japonica Group] EAY72327.1 hypothetical protein OsI_00182 [Oryza sativa Indica Group] KAB8082334.1 hypothetical protein EE612_004204 [Oryza sativa] EAZ10350.1 hypothetical protein OsJ_00187 [Oryza sativa Japonica Group] KAF2948156.1 hypothetical protein DAI22_01g015400 [Oryza sativa Japonica Group] KAF2948157.1 hypothetical pro…					.
Os01g0122367	1009		0	0	0	NA	NA	NA	NA		0	0		KAB8082335.1_hypothetical protein EE612_004205, partial [Oryza sativa] BAS70146.1 Os01g0122367, partial [Oryza sativa Japonica Group]					.
Os01g0122534	876		0	0	0	NA	NA	NA	NA		0	0		KAB8082333.1_hypothetical protein EE612_004201 [Oryza sativa] BAS70147.1 Os01g0122534 [Oryza sativa Japonica Group]					.
Os01g0122701	306		0	0	0	NA	NA	NA	NA		0	0		KAB8082332.1_hypothetical protein EE612_004200 [Oryza sativa] BAS70148.1 Os01g0122701 [Oryza sativa Japonica Group]					.
Os01g0123500	1020		0	0	0	NA	NA	NA	NA		0	0		KAB8082331.1_hypothetical protein EE612_004190 [Oryza sativa] BAS70151.1 Os01g0123500 [Oryza sativa Japonica Group]					.
Os01g0123700	1018		78.7105	53.5875	91.272	1.70323	0.768276	0.713724	1		53.5875	91.272		XP_015622136.1_E3 ubiquitin-protein ligase SINA-like 10 [Oryza sativa Japonica Group] KAB8082330.1 hypothetical protein EE612_004188 [Oryza sativa] KAF2948163.1 hypothetical protein DAI22_01g016100 [Oryza sativa Japonica Group] BAS70152.1 Os01g0123700 [Oryza sativa Japonica Group]					AT1G66650.1_Protein with RING/U-box and TRAF-like domain
Os01g0123800	1544		27.6388	20.2217	31.3474	1.55019	0.632441	0.894921	1		20.2217	31.3474		XP_015636261.1_E3 ubiquitin-protein ligase SINA-like 11 [Oryza sativa Japonica Group] EAY72340.1 hypothetical protein OsI_00193 [Oryza sativa Indica Group] KAB8082329.1 hypothetical protein EE612_004186 [Oryza sativa] EAZ10357.1 hypothetical protein OsJ_00193 [Oryza sativa Japonica Group] KAF2948164.1 hypothetical protein DAI22_01g016200 [Oryza sativa Japonica Group] BAB40051.1 hypothetical prote…					.
Os01g0123900	858		5038.84	6294.01	4411.26	0.700867	-0.512788	0.385265	1		6294.01	4411.26		XP_015622137.1_Bowman-Birk type bran trypsin inhibitor [Oryza sativa Japonica Group] KAB8082328.1 hypothetical protein EE612_004185 [Oryza sativa] KAF2948165.1 hypothetical protein DAI22_01g016300 [Oryza sativa Japonica Group] BAF03799.1 Os01g0123900 [Oryza sativa Japonica Group] BAG91972.1 unnamed protein product [Oryza sativa Japonica Group] BAG96657.1 unnamed protein product [Oryza sativa Japo…					.
Os01g0124000	910		532.282	451.955	572.446	1.2666	0.34096	0.70535	1		451.955	572.446		XP_015622138.1_Bowman-Birk type bran trypsin inhibitor [Oryza sativa Japonica Group] EEC69852.1 hypothetical protein OsI_00195 [Oryza sativa Indica Group] KAB8082327.1 hypothetical protein EE612_004182 [Oryza sativa] EEE53789.1 hypothetical protein OsJ_00195 [Oryza sativa Japonica Group] KAF2948166.1 hypothetical protein DAI22_01g016400 [Oryza sativa Japonica Group] BAD52690.1 putative Bowman Bir…					.
Os01g0124100	930		86.5902	169.862	44.9541	0.26465	-1.91784	0.157129	1		169.862	44.9541		XP_015613509.1_Bowman-Birk type bran trypsin inhibitor-like [Oryza sativa Japonica Group] KAF2948167.1 hypothetical protein DAI22_01g016500 [Oryza sativa Japonica Group] BAF03801.1 Os01g0124100 [Oryza sativa Japonica Group] BAG88296.1 unnamed protein product [Oryza sativa Japonica Group] BAS70156.1 Os01g0124100 [Oryza sativa Japonica Group]					.
Os01g0124200	1059		287.659	843.245	9.86539	0.0116993	-6.41743	2.10374e-14	8.15734e-12		843.245	9.86539		XP_015613520.1_Bowman-Birk type bran trypsin inhibitor [Oryza sativa Japonica Group] ABP98945.1 Bowman-Birk type proteinase inhibitor A [Oryza sativa Japonica Group] BAG90337.1 unnamed protein product [Oryza sativa Japonica Group] BAG96423.1 unnamed protein product [Oryza sativa Japonica Group] BAG96626.1 unnamed protein product [Oryza sativa Japonica Group] BAH90882.1 Os01g0124200 [Oryza sativa …					.
Os01g0124401	1063		174.298	283.104	119.895	0.423503	-1.23956	0.232514	1		283.104	119.895		XP_015622026.1_Bowman-Birk type bran trypsin inhibitor [Oryza sativa Japonica Group] Q0JR25.2 RecName: Full=Bowman-Birk type bran trypsin inhibitor; AltName: Full=OSE727A; AltName: Full=Protein RBBI3-3; AltName: Full=RBTI; Flags: Precursor [Oryza sativa Japonica Group] KAB8082324.1 hypothetical protein EE612_004178 [Oryza sativa] KAF2948169.1 hypothetical protein DAI22_01g016700 [Oryza sativa Jap…					.
Os01g0124550	4286		0	0	0	NA	NA	NA	NA		0	0		KAB8082323.1_hypothetical protein EE612_004176, partial [Oryza sativa] BAS70160.1 Os01g0124550, partial [Oryza sativa Japonica Group]					.
Os01g0124600	573		0	0	0	NA	NA	NA	NA		0	0		XP_015636274.2_Bowman-Birk type bran trypsin inhibitor [Oryza sativa Japonica Group] EEC69854.1 hypothetical protein OsI_00201 [Oryza sativa Indica Group] KAB8082322.1 hypothetical protein EE612_004175 [Oryza sativa] EEE53791.1 hypothetical protein OsJ_00201 [Oryza sativa Japonica Group] KAF2948174.1 hypothetical protein DAI22_01g016900 [Oryza sativa Japonica Group] CAB88393.1 putative Bowman Bir…					.
Os01g0124650	847		23.9218	22.2439	24.7608	1.11315	0.154648	1	1		22.2439	24.7608		XP_015634573.1_Bowman-Birk type bran trypsin inhibitor [Oryza sativa Japonica Group] BAG88984.1 unnamed protein product [Oryza sativa Japonica Group] BAG94038.1 unnamed protein product [Oryza sativa Japonica Group] BAS70162.1 Os01g0124650 [Oryza sativa Japonica Group]					.
Os01g0124700	800		0	0	0	NA	NA	NA	NA		0	0		BAD52872.1_unknown protein [Oryza sativa Japonica Group] BAF03804.1 Os01g0124700 [Oryza sativa Japonica Group] BAS70163.1 Os01g0124700 [Oryza sativa Japonica Group]					.
Os01g0124900	4948		0	0	0	NA	NA	NA	NA		0	0		KAB8082319.1_hypothetical protein EE612_004172 [Oryza sativa] BAS70164.1 Os01g0124900 [Oryza sativa Japonica Group]					.
Os01g0125000	1159		0	0	0	NA	NA	NA	NA		0	0		KAB8082318.1_hypothetical protein EE612_004170 [Oryza sativa] BAB21180.1 P0044F08.8 [Oryza sativa Japonica Group] BAS70165.1 Os01g0125000 [Oryza sativa Japonica Group]					AT5G37870.1_Protein with RING/U-box and TRAF-like domain
Os01g0125500	846		0	0	0	NA	NA	NA	NA		0	0		KAB8082317.1_hypothetical protein EE612_004168, partial [Oryza sativa] BAS70167.1 Os01g0125500, partial [Oryza sativa Japonica Group]					AT1G66660.2_Protein with RING/U-box and TRAF-like domain
Os01g0125550	2001		35.767	16.1774	45.5618	2.81639	1.49385	0.496065	1		16.1774	45.5618		EEC69856.1_hypothetical protein OsI_00208 [Oryza sativa Indica Group] EEE53792.1 hypothetical protein OsJ_00207 [Oryza sativa Japonica Group] KAB8082316.1 hypothetical protein EE612_004167 [Oryza sativa] BAS70168.1 Os01g0125550 [Oryza sativa Japonica Group]					.
Os01g0125600	2074		17.5586	16.1774	18.2493	1.12808	0.173863	1	1		16.1774	18.2493		XP_015621170.1_heavy metal-associated isoprenylated plant protein 37 [Oryza sativa Japonica Group] KAB8082315.1 hypothetical protein EE612_004165 [Oryza sativa] KAF2948184.1 hypothetical protein DAI22_01g017900 [Oryza sativa Japonica Group] BAB21184.1 P0044F08.14 [Oryza sativa Japonica Group] BAB55538.1 unknown protein [Oryza sativa Japonica Group] BAF03805.1 Os01g0125600 [Oryza sativa Japonica G…					AT1G23000.1_Heavy metal transport/detoxification superfamily protein
Os01g0125700	2107		53.3574	37.4102	61.331	1.63942	0.713187	0.65328	1		37.4102	61.331		XP_025878263.1_uncharacterized protein LOC9271781 [Oryza sativa Japonica Group] XP_025878264.1 uncharacterized protein LOC9271781 [Oryza sativa Japonica Group] XP_025878266.1 uncharacterized protein LOC9271781 [Oryza sativa Japonica Group] XP_025878267.1 uncharacterized protein LOC9271781 [Oryza sativa Japonica Group] XP_025878268.1 uncharacterized protein LOC9271781 [Oryza sativa Japonica Group]…					AT5G17460.2_glutamyl-tRNA (Gln) amidotransferase subunit C
Os01g0125800	5144		46.3658	35.388	51.8548	1.46532	0.551217	0.818462	1		35.388	51.8548		XP_015621882.1_actin-interacting protein 1-2 [Oryza sativa Japonica Group] EEC69857.1 hypothetical protein OsI_00212 [Oryza sativa Indica Group] KAB8082312.1 hypothetical protein EE612_004162 [Oryza sativa] EEE53793.1 hypothetical protein OsJ_00210 [Oryza sativa Japonica Group] BAB21186.1 putative WD40-repeat protein [Oryza sativa Japonica Group] BAB55540.1 putative 66 kDa stress protein [Oryza s…					AT3G18060.1_transducin family protein / WD-40 repeat family protein
Os01g0125850	4816		0	0	0	NA	NA	NA	NA		0	0		KAB8082313.1_hypothetical protein EE612_004163 [Oryza sativa] BAS70172.1 Os01g0125850 [Oryza sativa Japonica Group]					.
Os01g0125900	5958		458.836	533.853	421.328	0.78922	-0.3415	0.571746	1		533.853	421.328		XP_015620154.1_probable ubiquitin-conjugating enzyme E2 23 isoform X4 [Oryza sativa Japonica Group] KAB8082311.1 hypothetical protein EE612_004160 [Oryza sativa] KAF2948187.1 hypothetical protein DAI22_01g018200 [Oryza sativa Japonica Group] KAF2948190.1 hypothetical protein DAI22_01g018200 [Oryza sativa Japonica Group] BAD52878.1 ubiquitin-conjugating enzyme -like [Oryza sativa Japonica Group] B…					AT2G16920.1_ubiquitin-conjugating enzyme 23, Gene Name = UBC23
Os01g0126000	1201		0.826098	0	1.23915	Inf	Inf	0.928862	1		0	1.23915		KAB8082310.1_hypothetical protein EE612_004158, partial [Oryza sativa] BAS70175.1 Os01g0126000, partial [Oryza sativa Japonica Group]					.
Os01g0126100	2814		1.16632	0	1.74949	Inf	Inf	0.818247	1		0	1.74949		XP_015625956.1_multicopper oxidase LPR1 homolog 1 [Oryza sativa Japonica Group] Q9AWU4.1 RecName: Full=Multicopper oxidase LPR1 homolog 1; Flags: Precursor [Oryza sativa Japonica Group] EAY72361.1 hypothetical protein OsI_00214 [Oryza sativa Indica Group] KAB8082309.1 hypothetical protein EE612_004157 [Oryza sativa] BAB21188.1 putative spore coat protein [Oryza sativa Japonica Group] BAB55542.1 p…					AT1G23010.1_Cupredoxin superfamily protein, Gene Name = LPR1
Os01g0126200	8437		431.809	303.326	496.05	1.63537	0.709619	0.342862	1		303.326	496.05		XP_015622027.1_multicopper oxidase LPR1 homolog 2 isoform X1 [Oryza sativa Japonica Group] XP_015622028.1 multicopper oxidase LPR1 homolog 2 isoform X2 [Oryza sativa Japonica Group] Q5ZE07.1 RecName: Full=Multicopper oxidase LPR1 homolog 2; Flags: Precursor [Oryza sativa Japonica Group] KAB8082308.1 hypothetical protein EE612_004155 [Oryza sativa] BAD52537.1 spore coat protein -like [Oryza sativa…					AT1G23010.1_Cupredoxin superfamily protein, Gene Name = LPR1
Os01g0126401	3910		16.9718	12.133	19.3911	1.59821	0.676459	0.858455	1		12.133	19.3911		KAB8082307.1_hypothetical protein EE612_004154 [Oryza sativa] BAS70177.1 Os01g0126401 [Oryza sativa Japonica Group]					.
Os01g0126600	3625		80.7761	39.4323	101.448	2.57271	1.36329	0.347393	1		39.4323	101.448		XP_015622029.1_protein INVOLVED IN DE NOVO 2 [Oryza sativa Japonica Group] EEC69862.1 hypothetical protein OsI_00219 [Oryza sativa Indica Group] EEE53794.1 hypothetical protein OsJ_00215 [Oryza sativa Japonica Group] KAF2948194.1 hypothetical protein DAI22_01g018500 [Oryza sativa Japonica Group] BAB21190.1 putative transcription factor [Oryza sativa Japonica Group]					AT3G48670.3_XH/XS domain-containing protein, Gene Name = IDN2
Os01g0126900	2498		0	0	0	NA	NA	NA	NA		0	0		XP_015629398.1_multicopper oxidase LPR1 homolog 4 isoform X1 [Oryza sativa Japonica Group] KAB8079778.1 hypothetical protein EE612_000026 [Oryza sativa] BAD52543.1 putative spore coat protein [Oryza sativa Japonica Group] BAF03813.1 Os01g0126900 [Oryza sativa Japonica Group] BAG98941.1 unnamed protein product [Oryza sativa Japonica Group] BAS70179.1 Os01g0126900 [Oryza sativa Japonica Group]					AT1G23010.1_Cupredoxin superfamily protein, Gene Name = LPR1
Os01g0127000	2191		0.949423	2.02217	0.413049	0.20426	-2.29152	0.589807	1		2.02217	0.413049		Q5ZE00.2_RecName: Full=Multicopper oxidase LPR1 homolog 3; Flags: Precursor [Oryza sativa Japonica Group] KAB8079779.1 hypothetical protein EE612_000027 [Oryza sativa]					AT1G23010.1_Cupredoxin superfamily protein, Gene Name = LPR1
Os01g0127100	1688		0	0	0	NA	NA	NA	NA		0	0		KAB8079780.1_hypothetical protein EE612_000028 [Oryza sativa] BAF03815.1 Os01g0127100 [Oryza sativa Japonica Group] BAS70181.1 Os01g0127100 [Oryza sativa Japonica Group]					.
Os01g0127200	3366		0	0	0	NA	NA	NA	NA		0	0		XP_015641597.1_multicopper oxidase LPR1 homolog 5 [Oryza sativa Japonica Group] A2ZNT5.1 RecName: Full=Multicopper oxidase LPR1 homolog 5; AltName: Full=OsSTA2; Flags: Precursor [Oryza sativa Japonica Group] EAY72369.1 hypothetical protein OsI_00222 [Oryza sativa Indica Group] EAZ10382.1 hypothetical protein OsJ_00218 [Oryza sativa Japonica Group] BAH01498.1 unnamed protein product [Oryza sativa …					AT1G23010.1_Cupredoxin superfamily protein, Gene Name = LPR1
Os01g0127300	4021		919.543	935.254	911.687	0.974802	-0.0368189	0.922181	1		935.254	911.687		XP_015621586.1_protein ABCI7, chloroplastic [Oryza sativa Japonica Group] BAD52546.1 putative SufD [Oryza sativa Japonica Group] BAF03816.1 Os01g0127300 [Oryza sativa Japonica Group] BAG91120.1 unnamed protein product [Oryza sativa Japonica Group] BAS70183.1 Os01g0127300 [Oryza sativa Japonica Group]					AT1G32500.1_non-intrinsic ABC protein 6, Gene Name = ABCI7
Os01g0127400	2559		265.919	226.483	285.637	1.26119	0.334781	0.68643	1		226.483	285.637		BAS70184.1_Os01g0127400 [Oryza sativa Japonica Group]					.
Os01g0127450	683		23.689	24.266	23.4005	0.964329	-0.0524026	0.889473	1		24.266	23.4005		BAS70185.1_Os01g0127450 [Oryza sativa Japonica Group]					AT1G22640.3_myb domain protein 3, Gene Name = MYB3
Os01g0127500	1295		0	0	0	NA	NA	NA	NA		0	0		XP_025878287.1_tetraketide alpha-pyrone reductase 2 [Oryza sativa Japonica Group] EAY72372.1 hypothetical protein OsI_00225 [Oryza sativa Indica Group] BAB18290.1 putative cinnamoyl CoA reductase [Oryza sativa Japonica Group] BAF03818.1 Os01g0127500 [Oryza sativa Japonica Group] BAS70186.1 Os01g0127500 [Oryza sativa Japonica Group]					AT1G68540.1_NAD(P)-binding Rossmann-fold superfamily protein, Gene Name = TKPR2
Os01g0127600	878		3.70731	11.1219	0	0	-Inf	0.063042	0.686483		11.1219	0		XP_015621389.1_Bowman-Birk type bran trypsin inhibitor [Oryza sativa Japonica Group] EAY72373.1 hypothetical protein OsI_00226 [Oryza sativa Indica Group] EAZ10386.1 hypothetical protein OsJ_00222 [Oryza sativa Japonica Group] BAB18291.1 putative Bowman Birk trypsin inhibitor [Oryza sativa Japonica Group] BAF03819.1 Os01g0127600 [Oryza sativa Japonica Group] BAG95407.1 unnamed protein product [Or…					.
Os01g0127700	3355		50.8068	55.6097	48.4053	0.870448	-0.200171	0.798158	1		55.6097	48.4053		BAS70188.1_Os01g0127700 [Oryza sativa Japonica Group]					AT4G34500.1_Protein kinase superfamily protein
Os01g0127900	5467		110.362	146.607	92.2397	0.629162	-0.668497	0.480681	1		146.607	92.2397		XP_015624158.1_mannose-6-phosphate isomerase 1 isoform X1 [Oryza sativa Japonica Group] KAF2948210.1 hypothetical protein DAI22_01g019500 [Oryza sativa Japonica Group] BAB18294.1 putative mannose-6-phosphate isomerase [Oryza sativa Japonica Group] BAF03821.1 Os01g0127900 [Oryza sativa Japonica Group] BAG91810.1 unnamed protein product [Oryza sativa Japonica Group] BAS70190.1 Os01g0127900 [Oryza s…					AT3G02570.1_Mannose-6-phosphate isomerase, type I, Gene Name = MEE31
Os01g0128000	1771		17.3567	3.03326	24.5184	8.0832	3.01493	0.314737	1		3.03326	24.5184		XP_015633684.1_transcription factor MYB62 isoform X1 [Oryza sativa Japonica Group] EEE53799.1 hypothetical protein OsJ_00224 [Oryza sativa Japonica Group] KAF2948213.1 hypothetical protein DAI22_01g019600 [Oryza sativa Japonica Group] BAF03822.1 Os01g0128000 [Oryza sativa Japonica Group] BAS70191.1 Os01g0128000 [Oryza sativa Japonica Group]					AT1G68320.1_myb domain protein 62, Gene Name = MYB62
Os01g0128100	3937		10.1907	15.1663	7.70286	0.507894	-0.977401	0.551389	1		15.1663	7.70286		XP_015614489.1_endonuclease 2 [Oryza sativa Japonica Group] KAF2948215.1 hypothetical protein DAI22_01g019700 [Oryza sativa Japonica Group] BAF03823.1 Os01g0128100 [Oryza sativa Japonica Group] BAS70192.1 Os01g0128100 [Oryza sativa Japonica Group]					AT1G68290.1_endonuclease 2, Gene Name = ENDO2
Os01g0128200	3321		60.167	71.787	54.357	0.757197	-0.401259	0.662818	1		71.787	54.357		XP_015614478.1_endonuclease 2 [Oryza sativa Japonica Group] KAF2948216.1 hypothetical protein DAI22_01g019800 [Oryza sativa Japonica Group] BAB03377.1 putative nuclease I [Oryza sativa Japonica Group] BAD52548.1 putative nuclease I [Oryza sativa Japonica Group] BAF03824.1 Os01g0128200 [Oryza sativa Japonica Group] BAG87050.1 unnamed protein product [Oryza sativa Japonica Group]					AT4G21585.1_endonuclease 4, Gene Name = ENDO4
Os01g0128250	1537		0	0	0	NA	NA	NA	NA		0	0		KAB8079793.1_hypothetical protein EE612_000047 [Oryza sativa] BAS70194.1 Os01g0128250 [Oryza sativa Japonica Group]					.
Os01g0128300	1297		79.2504	93.0198	72.3656	0.777959	-0.362234	0.659182	1		93.0198	72.3656		XP_015614499.1_protein MAO HUZI 4, chloroplastic [Oryza sativa Japonica Group] Q5ZEG0.1 RecName: Full=Protein MAO HUZI 4, chloroplastic; Flags: Precursor [Oryza sativa Japonica Group] BAD52477.1 unknown protein [Oryza sativa Japonica Group] BAS70195.1 Os01g0128300 [Oryza sativa Japonica Group]					AT1G67080.1_abscisic acid (aba)-deficient 4, Gene Name = ABA4
Os01g0128400	5118		887.094	796.735	932.273	1.17012	0.226653	0.761299	1		796.735	932.273		XP_015614466.1_transmembrane protein 214-B [Oryza sativa Japonica Group] EEC69872.1 hypothetical protein OsI_00236 [Oryza sativa Indica Group] EEE53802.1 hypothetical protein OsJ_00228 [Oryza sativa Japonica Group] BAB03379.1 unknown protein [Oryza sativa Japonica Group] BAF03826.1 Os01g0128400 [Oryza sativa Japonica Group] BAS70196.1 Os01g0128400 [Oryza sativa Japonica Group]					AT1G23170.2_transmembrane protein (Protein of unknown function DUF2359, transmembrane)
Os01g0128700	1025		39.4072	43.4767	37.3724	0.859598	-0.218266	0.811548	1		43.4767	37.3724		KAF2948219.1_hypothetical protein DAI22_01g020100 [Oryza sativa Japonica Group] BAG87990.1 unnamed protein product [Oryza sativa Japonica Group] BAS70198.1 Os01g0128700 [Oryza sativa Japonica Group]					.
Os01g0128800	6735		1075.13	1278.01	973.684	0.761874	-0.392375	0.488866	1		1278.01	973.684		BAS70199.1_Os01g0128800 [Oryza sativa Japonica Group]					AT3G18370.1_C2 domain-containing protein, Gene Name = ATSYTF
Os01g0129200	1416		0	0	0	NA	NA	NA	NA		0	0		XP_015647214.1_zinc finger protein STAMENLESS 1 isoform X1 [Oryza sativa Japonica Group] Q9LG97.1 RecName: Full=Zinc finger protein STAMENLESS 1; AltName: Full=OsJAG; AltName: Full=Zinc finger protein OPEN BEAK [Oryza sativa Japonica Group] KAB8079799.1 hypothetical protein EE612_000054 [Oryza sativa] ACA48519.1 stamenless 1 [Oryza sativa Japonica Group] BAB03385.1 C2H2 zinc-finger transcription …					AT1G68480.1_C2H2 and C2HC zinc fingers superfamily protein, Gene Name = JAG
Os01g0129500	2880		33.649	30.3326	35.3072	1.164	0.219095	0.98948	1		30.3326	35.3072		XP_015627038.1_uncharacterized protein LOC4325971 [Oryza sativa Japonica Group] KAF2948223.1 hypothetical protein DAI22_01g020500 [Oryza sativa Japonica Group] BAB03388.1 unknown protein [Oryza sativa Japonica Group] BAF03831.1 Os01g0129500 [Oryza sativa Japonica Group] BAG94068.1 unnamed protein product [Oryza sativa Japonica Group] BAS70201.1 Os01g0129500 [Oryza sativa Japonica Group]					AT1G73850.1_DNA ligase (DUF1666)
Os01g0129550	1252		0	0	0	NA	NA	NA	NA		0	0		KAB8079801.1_hypothetical protein EE612_000058 [Oryza sativa] BAS70202.1 Os01g0129550 [Oryza sativa Japonica Group]					.
Os01g0129600	1083		0	0	0	NA	NA	NA	NA		0	0		BAS70203.1_Os01g0129600, partial [Oryza sativa Japonica Group]					AT3G02550.1_LOB domain-containing protein 41, Gene Name = LBD41
Os01g0129800	523		0	0	0	NA	NA	NA	NA		0	0		XP_015645952.1_uncharacterized protein LOC4325973 [Oryza sativa Japonica Group] EEC69876.1 hypothetical protein OsI_00245 [Oryza sativa Indica Group] EEE53806.1 hypothetical protein OsJ_00238 [Oryza sativa Japonica Group] KAF2948225.1 hypothetical protein DAI22_01g020700 [Oryza sativa Japonica Group] BAD52459.1 unknown protein [Oryza sativa Japonica Group] BAD52484.1 unknown protein [Oryza sativa…					.
Os01g0130000	3564		153.164	166.829	146.332	0.877139	-0.189123	0.78089	1		166.829	146.332		XP_015621370.1_metal tolerance protein 7 isoform X1 [Oryza sativa Japonica Group] Q9LDU0.1 RecName: Full=Metal tolerance protein 7; Short=OsMTP7 [Oryza sativa Japonica Group] EEC69877.1 hypothetical protein OsI_00246 [Oryza sativa Indica Group] KAB8079804.1 hypothetical protein EE612_000063 [Oryza sativa] EEE53807.1 hypothetical protein OsJ_00239 [Oryza sativa Japonica Group] KAF2948226.1 hypothe…					AT1G79520.4_Cation efflux family protein
Os01g0130100	827		0	0	0	NA	NA	NA	NA		0	0		KAB8079806.1_hypothetical protein EE612_000064, partial [Oryza sativa] BAS70207.1 Os01g0130100, partial [Oryza sativa Japonica Group]					.
Os01g0130200	384		86.5942	29.3215	115.231	3.92991	1.97449	0.0894802	0.841492		29.3215	115.231		XP_025878324.1_protein NEGATIVE REGULATOR OF RESISTANCE [Oryza sativa Japonica Group] Q5ZEF1.1 RecName: Full=Protein NEGATIVE REGULATOR OF RESISTANCE; AltName: Full=NPR1-interactor [Oryza sativa Japonica Group] KAF2948229.1 hypothetical protein DAI22_01g020900 [Oryza sativa Japonica Group] BAD52461.1 hypothetical protein [Oryza sativa Japonica Group] BAD52486.1 hypothetical protein [Oryza sativa …					.
Os01g0130400	4888		47.5575	68.7538	36.9594	0.537562	-0.895498	0.357218	1		68.7538	36.9594		XP_015622373.1_alpha-xylosidase 1 [Oryza sativa Japonica Group] KAF2948230.1 hypothetical protein DAI22_01g021000 [Oryza sativa Japonica Group] BAF03836.1 Os01g0130400 [Oryza sativa Japonica Group] BAG95494.1 unnamed protein product [Oryza sativa Japonica Group] BAS70209.1 Os01g0130400 [Oryza sativa Japonica Group]					AT1G68560.1_alpha-xylosidase 1, Gene Name = XYL1
Os01g0130500	1990		0	0	0	NA	NA	NA	NA		0	0		BAD52462.1_unknown protein [Oryza sativa Japonica Group] BAF03837.1 Os01g0130500 [Oryza sativa Japonica Group] BAS70210.1 Os01g0130500 [Oryza sativa Japonica Group]					.
Os01g0130900	811		90.99	94.0309	89.4696	0.951491	-0.071738	0.903617	1		94.0309	89.4696		XP_015631542.1_zinc finger protein ZIC 2 [Oryza sativa Japonica Group] EAZ10410.1 hypothetical protein OsJ_00242 [Oryza sativa Japonica Group] BAA99370.1 unknown protein [Oryza sativa Japonica Group] BAF03838.1 Os01g0130900 [Oryza sativa Japonica Group] BAG97217.1 unnamed protein product [Oryza sativa Japonica Group] BAS70213.1 Os01g0130900 [Oryza sativa Japonica Group]					.
Os01g0131250	4441		0	0	0	NA	NA	NA	NA		0	0		KAF2948232.1_hypothetical protein DAI22_01g021200 [Oryza sativa Japonica Group] BAS70217.1 Os01g0131250 [Oryza sativa Japonica Group]					.
Os01g0131300	953		2345.46	2024.19	2506.09	1.23807	0.308094	0.688075	1		2024.19	2506.09		XP_015622455.1_uncharacterized protein LOC4325980 [Oryza sativa Japonica Group] KAF2948233.1 hypothetical protein DAI22_01g021300 [Oryza sativa Japonica Group] BAA99375.1 unknown protein [Oryza sativa Japonica Group] BAF03839.1 Os01g0131300 [Oryza sativa Japonica Group] BAG95331.1 unnamed protein product [Oryza sativa Japonica Group] BAS70218.1 Os01g0131300 [Oryza sativa Japonica Group]					AT1G13360.1_hypothetical protein
Os01g0131450	1882		0	0	0	NA	NA	NA	NA		0	0		KAB8079813.1_hypothetical protein EE612_000078, partial [Oryza sativa] BAS70219.1 Os01g0131450, partial [Oryza sativa Japonica Group]					.
Os01g0131600	2129		17.6809	8.08868	22.4771	2.77883	1.47448	0.577059	1		8.08868	22.4771		EEC69880.1_hypothetical protein OsI_00254 [Oryza sativa Indica Group] EEE53810.1 hypothetical protein OsJ_00246 [Oryza sativa Japonica Group] KAB8079814.1 hypothetical protein EE612_000077 [Oryza sativa] BAS70220.1 Os01g0131600 [Oryza sativa Japonica Group]					.
Os01g0131800	3217		172.414	144.585	186.328	1.28871	0.365925	0.737608	1		144.585	186.328		XP_015625366.1_probable signal peptidase complex subunit 3 [Oryza sativa Japonica Group] EEC69881.1 hypothetical protein OsI_00256 [Oryza sativa Indica Group] KAB8079816.1 hypothetical protein EE612_000080 [Oryza sativa] EEE53812.1 hypothetical protein OsJ_00248 [Oryza sativa Japonica Group] KAF2948236.1 hypothetical protein DAI22_01g021500 [Oryza sativa Japonica Group] BAF03841.1 Os01g0131800 [O…					AT3G05230.1_Signal peptidase subunit
Os01g0131900	919		9.04992	7.0776	10.0361	1.41801	0.503865	0.995655	1		7.0776	10.0361		XP_015625378.1_Bowman-Birk type wound-induced proteinase inhibitor WIP1 [Oryza sativa Japonica Group] EAY72403.1 hypothetical protein OsI_00257 [Oryza sativa Indica Group] KAB8079817.1 hypothetical protein EE612_000081 [Oryza sativa] EAZ10416.1 hypothetical protein OsJ_00249 [Oryza sativa Japonica Group] KAF2948237.1 hypothetical protein DAI22_01g021600 [Oryza sativa Japonica Group] BAA99379.1 pu…					.
Os01g0132000	756		832.775	1935.22	281.555	0.14549	-2.78101	4.4294e-06	0.000355881		1935.22	281.555		XP_015622812.1_Bowman-Birk type wound-induced proteinase inhibitor WIP1 [Oryza sativa Japonica Group] EAY72404.1 hypothetical protein OsI_00258 [Oryza sativa Indica Group] KAB8079818.1 hypothetical protein EE612_000082 [Oryza sativa] EAZ10417.1 hypothetical protein OsJ_00250 [Oryza sativa Japonica Group] KAF2948238.1 hypothetical protein DAI22_01g021700 [Oryza sativa Japonica Group] BAA99380.1 pu…					.
Os01g0132050	5477		7.90592	5.05543	9.33117	1.84577	0.884225	0.891984	1		5.05543	9.33117		BAH90891.1_Os01g0132050 [Oryza sativa Japonica Group] BAS70226.1 Os01g0132050 [Oryza sativa Japonica Group]					.
Os01g0132100	3297		0	0	0	NA	NA	NA	NA		0	0		BAS70225.1_Os01g0132100 [Oryza sativa Japonica Group]					AT3G11080.1_receptor like protein 35, Gene Name = RLP35
Os01g0132200	914		0.337028	1.01109	0	0	-Inf	0.622175	1		1.01109	0		XP_015646073.1_uncharacterized protein LOC4325796 [Oryza sativa Japonica Group] EAZ10419.1 hypothetical protein OsJ_00251 [Oryza sativa Japonica Group] KAF2948240.1 hypothetical protein DAI22_01g021900 [Oryza sativa Japonica Group] BAD52475.1 unknown protein [Oryza sativa Japonica Group] BAD52790.1 unknown protein [Oryza sativa Japonica Group] BAF03845.2 Os01g0132200 [Oryza sativa Japonica Group]					.
Os01g0132400	2062		0	0	0	NA	NA	NA	NA		0	0		XP_015646219.1_uncharacterized protein LOC4325798 [Oryza sativa Japonica Group] KAF2948241.1 hypothetical protein DAI22_01g022000 [Oryza sativa Japonica Group] BAD52476.1 unknown protein [Oryza sativa Japonica Group] BAD52791.1 unknown protein [Oryza sativa Japonica Group] BAF03846.2 Os01g0132400 [Oryza sativa Japonica Group] BAS70229.1 Os01g0132400 [Oryza sativa Japonica Group]					.
Os01g0132500	1312		38.1292	32.3547	41.0165	1.26771	0.342227	0.914038	1		32.3547	41.0165		XP_015629192.1_uncharacterized protein LOC4325799 [Oryza sativa Japonica Group] KAB8079823.1 hypothetical protein EE612_000089 [Oryza sativa] KAF2948242.1 hypothetical protein DAI22_01g022100 [Oryza sativa Japonica Group] BAS70230.1 Os01g0132500 [Oryza sativa Japonica Group]					AT3G60410.2_hypothetical protein (DUF1639)
Os01g0132700	3587		103.53	114.253	98.1692	0.85923	-0.218885	0.78321	1		114.253	98.1692		XP_015629203.1_mediator of RNA polymerase II transcription subunit 22a [Oryza sativa Japonica Group] XP_015629213.1 mediator of RNA polymerase II transcription subunit 22a [Oryza sativa Japonica Group] EEE53813.1 hypothetical protein OsJ_00255 [Oryza sativa Japonica Group] KAF2948243.1 hypothetical protein DAI22_01g022200 [Oryza sativa Japonica Group] KAF2948244.1 hypothetical protein DAI22_01g02…					AT1G16430.1_Surfeit locus protein 5 subunit 22 of Mediator complex
Os01g0132766	1298		51.2021	68.7538	42.4263	0.617076	-0.69648	0.527807	1		68.7538	42.4263		XP_015618605.1_zinc finger protein GIS3 [Oryza sativa Japonica Group] KAF2948245.1 hypothetical protein DAI22_01g022300 [Oryza sativa Japonica Group] BAB64610.1 hypothetical protein [Oryza sativa Japonica Group] BAH01695.1 unnamed protein product [Oryza sativa Japonica Group] BAH90892.1 Os01g0132766 [Oryza sativa Japonica Group] BAS70232.1 Os01g0132766 [Oryza sativa Japonica Group]					AT1G68360.1_C2H2 and C2HC zinc fingers superfamily protein
Os01g0132800	4591		1306.1	1317.44	1300.42	0.987082	-0.0187587	0.949248	1		1317.44	1300.42		XP_015618622.1_chloroplastic group IIB intron splicing facilitator CRS2, chloroplastic [Oryza sativa Japonica Group] Q5ZCL8.1 RecName: Full=Chloroplastic group IIB intron splicing facilitator CRS2, chloroplastic; AltName: Full=CRS2-like protein; AltName: Full=Chloroplastic RNA splicing factor 2; Flags: Precursor [Oryza sativa Japonica Group] EEE53814.1 hypothetical protein OsJ_00257 [Oryza sativa…					AT5G38290.1_Peptidyl-tRNA hydrolase family protein
Os01g0133100	2440		1.68834	4.04434	0.510339	0.126186	-2.98638	0.353599	1		4.04434	0.510339		XP_015625985.1_uncharacterized protein LOC4325802 [Oryza sativa Japonica Group] KAF2948247.1 hypothetical protein DAI22_01g022700 [Oryza sativa Japonica Group]					.
Os01g0133200	913		1.01109	3.03326	0	0	-Inf	0.265366	1		3.03326	0		XP_015644247.1_uncharacterized protein LOC4325803 [Oryza sativa Japonica Group] EAY72414.1 hypothetical protein OsI_00268 [Oryza sativa Indica Group] KAB8079829.1 hypothetical protein EE612_000100 [Oryza sativa] KAF2948248.1 hypothetical protein DAI22_01g022800 [Oryza sativa Japonica Group] BAB64613.1 unknown protein [Oryza sativa Japonica Group] BAF03851.1 Os01g0133200 [Oryza sativa Japonica Gro…					.
Os01g0133400	4840		535.956	645.072	481.397	0.746269	-0.422233	0.481193	1		645.072	481.397		XP_015621751.1_plastidic glucose transporter 4 isoform X1 [Oryza sativa Japonica Group] XP_015621752.1 plastidic glucose transporter 4 isoform X1 [Oryza sativa Japonica Group] KAF2948250.1 hypothetical protein DAI22_01g022900 [Oryza sativa Japonica Group] KAF2948251.1 hypothetical protein DAI22_01g022900 [Oryza sativa Japonica Group]					AT5G16150.2_plastidic GLC translocator, Gene Name = PGLCT
Os01g0133500	6365		370.889	165.818	473.425	2.85509	1.51353	0.0554982	0.639748		165.818	473.425		XP_015621802.1_uncharacterized protein LOC4325805 isoform X1 [Oryza sativa Japonica Group] XP_015621804.1 uncharacterized protein LOC4325805 isoform X1 [Oryza sativa Japonica Group] EEE53818.1 hypothetical protein OsJ_00262 [Oryza sativa Japonica Group] KAF2948253.1 hypothetical protein DAI22_01g023000 [Oryza sativa Japonica Group] KAF2948254.1 hypothetical protein DAI22_01g023000 [Oryza sativa J…					AT1G25375.1_Metallo-hydrolase/oxidoreductase superfamily protein
Os01g0133600	1452		0	0	0	NA	NA	NA	NA		0	0		XP_015621808.1_uncharacterized protein LOC107277037 [Oryza sativa Japonica Group] KAF2948257.1 hypothetical protein DAI22_01g023100 [Oryza sativa Japonica Group] BAS70241.1 Os01g0133600 [Oryza sativa Japonica Group]					AT1G68390.1_Core-2/I-branching beta-1,6-N-acetylglucosaminyltransferase family protein
Os01g0133650	648		0	0	0	NA	NA	NA	NA		0	0		BAS70242.1_Os01g0133650, partial [Oryza sativa Japonica Group]					.
Os01g0133700	1083		0	0	0	NA	NA	NA	NA		0	0		BAS70243.1_Os01g0133700 [Oryza sativa Japonica Group]					AT5G11730.1_Core-2/I-branching beta-1,6-N-acetylglucosaminyltransferase family protein
*Os01g0133766	73		0	0	0	NA	NA	NA	NA		0	0		.					.
Os01g0133799	672		0	0	0	NA	NA	NA	NA		0	0		BAS70244.1_Os01g0133799, partial [Oryza sativa Japonica Group]					.
Os01g0133832	670		0	0	0	NA	NA	NA	NA		0	0		BAS70245.1_Os01g0133832, partial [Oryza sativa Japonica Group]					.
Os01g0133866	586		0.337028	1.01109	0	0	-Inf	0.639248	1		1.01109	0		KAB8079838.1_hypothetical protein EE612_000111, partial [Oryza sativa] BAS70246.1 Os01g0133866, partial [Oryza sativa Japonica Group]					.
Os01g0133900	636		0.674057	2.02217	0	0	-Inf	0.326616	1		2.02217	0		KAB8079839.1_hypothetical protein EE612_000112, partial [Oryza sativa] BAS70247.1 Os01g0133900, partial [Oryza sativa Japonica Group]					AT1G68400.1_leucine-rich repeat transmembrane protein kinase family protein
Os01g0134200	2989		6.56837	13.1441	3.2805	0.24958	-2.00243	0.28891	1		13.1441	3.2805		BAS70248.1_Os01g0134200, partial [Oryza sativa Japonica Group]					.
Os01g0134500	3738		741.776	1016.14	604.594	0.59499	-0.749063	0.208131	1		1016.14	604.594		XP_015620900.1_delta(7)-sterol-C5(6)-desaturase [Oryza sativa Japonica Group] EAY72422.1 hypothetical protein OsI_00277 [Oryza sativa Indica Group] KAB8079842.1 hypothetical protein EE612_000116 [Oryza sativa] EAZ10435.1 hypothetical protein OsJ_00268 [Oryza sativa Japonica Group] KAF2948261.1 hypothetical protein DAI22_01g023400 [Oryza sativa Japonica Group] BAD52805.1 putative sterol-C5(6)-desa…					AT3G02580.1_sterol 1, Gene Name = STE1
Os01g0134700	2162		14.2807	28.3104	7.26592	0.256652	-1.96211	0.212311	1		28.3104	7.26592		XP_015625420.1_protein SAR DEFICIENT 1 [Oryza sativa Japonica Group] EAZ10437.1 hypothetical protein OsJ_00269 [Oryza sativa Japonica Group] KAF2948262.1 hypothetical protein DAI22_01g023500 [Oryza sativa Japonica Group] BAB64623.1 calmodulin-binding protein -like [Oryza sativa Japonica Group] BAF03859.1 Os01g0134700 [Oryza sativa Japonica Group] BAG99259.1 unnamed protein product [Oryza sativa J…					AT1G73805.1_Calmodulin binding protein-like protein, Gene Name = SARD1
Os01g0134800	1415		0	0	0	NA	NA	NA	NA		0	0		BAF03860.1_Os01g0134800, partial [Oryza sativa Japonica Group] BAS70252.1 Os01g0134800, partial [Oryza sativa Japonica Group]					AT4G08160.1_glycosyl hydrolase family 10 protein / carbohydrate-binding domain-containing protein
Os01g0134850	2038		0	0	0	NA	NA	NA	NA		0	0		KAB8079845.1_hypothetical protein EE612_000119, partial [Oryza sativa] BAS70253.1 Os01g0134850, partial [Oryza sativa Japonica Group]					.
Os01g0134900	2534		5.89112	12.133	2.77016	0.228316	-2.1309	0.279339	1		12.133	2.77016		XP_015626728.1_uncharacterized protein LOC4325690 [Oryza sativa Japonica Group] KAB8079846.1 hypothetical protein EE612_000120 [Oryza sativa] EEE53822.1 hypothetical protein OsJ_00271 [Oryza sativa Japonica Group] KAF2948264.1 hypothetical protein DAI22_01g023608 [Oryza sativa Japonica Group] KAF2948265.1 hypothetical protein DAI22_01g023608 [Oryza sativa Japonica Group] BAS70254.1 Os01g0134900 […					AT1G58370.1_glycosyl hydrolase family 10 protein / carbohydrate-binding domain-containing protein, Gene Name = RXF12
Os01g0135000	1587		0	0	0	NA	NA	NA	NA		0	0		BAF03862.1_Os01g0135000 [Oryza sativa Japonica Group] BAS70255.1 Os01g0135000 [Oryza sativa Japonica Group]					.
Os01g0135600	2122		38.0017	42.4656	35.7698	0.842324	-0.247553	0.771688	1		42.4656	35.7698		BAS70256.1_Os01g0135600, partial [Oryza sativa Japonica Group]					.
Os01g0135700	889		85.2975	158.74	48.576	0.306009	-1.70835	0.0445329	0.556245		158.74	48.576		XP_015620971.1_probable calcium-binding protein CML16 [Oryza sativa Japonica Group] Q5ZCK5.1 RecName: Full=Probable calcium-binding protein CML16; AltName: Full=Calmodulin-like protein 16 [Oryza sativa Japonica Group] EAY72427.1 hypothetical protein OsI_00281 [Oryza sativa Indica Group] KAB8079849.1 hypothetical protein EE612_000123 [Oryza sativa] EAZ10442.1 hypothetical protein OsJ_00275 [Oryza …					AT1G18210.2_Calcium-binding EF-hand family protein
Os01g0135800	808		1.16632	0	1.74949	Inf	Inf	0.80226	1		0	1.74949		XP_015620983.1_16.6 kDa heat shock protein [Oryza sativa Japonica Group] Q943Q3.1 RecName: Full=16.6 kDa heat shock protein; Short=OsHsp16.6 [Oryza sativa Japonica Group] EAY72428.1 hypothetical protein OsI_00282 [Oryza sativa Indica Group] KAB8079850.1 hypothetical protein EE612_000124 [Oryza sativa] EAZ10443.1 hypothetical protein OsJ_00276 [Oryza sativa Japonica Group] KAF2948268.1 hypothetica…					AT5G59720.1_heat shock protein 18.2, Gene Name = HSP18.2
Os01g0135900	840		731.267	1037.37	578.213	0.557382	-0.843262	0.147479	1		1037.37	578.213		BAF03866.2_Os01g0135900 [Oryza sativa Japonica Group] BAS70260.1 Os01g0135900 [Oryza sativa Japonica Group]					AT3G46230.1_heat shock protein 17.4, Gene Name = HSP17.4
Os01g0136000	673		3.6191	3.03326	3.91202	1.28971	0.367046	1	1		3.03326	3.91202		XP_015633414.1_16.9 kDa class I heat shock protein 3 [Oryza sativa Japonica Group] Q943E7.1 RecName: Full=16.9 kDa class I heat shock protein 3; AltName: Full=16.9 kDa heat shock protein 3; Short=OsHsp16.9C [Oryza sativa Japonica Group] ADR66973.1 16.9 kDa heat shock protein [Oryza sativa Japonica Group] EAZ10445.1 hypothetical protein OsJ_00278 [Oryza sativa Japonica Group] KAF2948270.1 hypothet…					AT5G59720.1_heat shock protein 18.2, Gene Name = HSP18.2
Os01g0136050	543		0.88776	1.01109	0.826098	0.817041	-0.29152	1	1		1.01109	0.826098		BAS70261.1_Os01g0136050, partial [Oryza sativa Japonica Group]					.
Os01g0136100	815		101.519	62.6873	120.935	1.92917	0.947983	0.460449	1		62.6873	120.935		XP_015625199.1_16.9 kDa class I heat shock protein 1 [Oryza sativa Japonica Group] P27777.1 RecName: Full=16.9 kDa class I heat shock protein 1; AltName: Full=16.9 kDa heat shock protein 1; Short=OsHsp16.9A [Oryza sativa Japonica Group] EAY72431.1 hypothetical protein OsI_00285 [Oryza sativa Indica Group] KAB8079854.1 hypothetical protein EE612_000130 [Oryza sativa] AAA33909.1 16.9 kDa heat shock…					AT5G59720.1_heat shock protein 18.2, Gene Name = HSP18.2
Os01g0136200	752		42.8251	84.9312	21.7721	0.25635	-1.96381	0.181595	1		84.9312	21.7721		XP_015630930.1_16.9 kDa class I heat shock protein 2 [Oryza sativa Japonica Group] Q943E6.1 RecName: Full=16.9 kDa class I heat shock protein 2; AltName: Full=16.9 kDa heat shock protein 2; Short=OsHsp16.9B [Oryza sativa Japonica Group] EAY72433.1 hypothetical protein OsI_00287 [Oryza sativa Indica Group] KAB8079855.1 hypothetical protein EE612_000131 [Oryza sativa] AAA33910.1 16.9 kDa heat shock…					AT5G59720.1_heat shock protein 18.2, Gene Name = HSP18.2
Os01g0136300	734		66.4559	65.7205	66.8236	1.01678	0.0240126	1	1		65.7205	66.8236		XP_015642515.1_uncharacterized protein LOC4325699 [Oryza sativa Japonica Group] EAY72434.1 hypothetical protein OsI_00288 [Oryza sativa Indica Group] KAB8079856.1 hypothetical protein EE612_000132 [Oryza sativa] EAZ10448.1 hypothetical protein OsJ_00281 [Oryza sativa Japonica Group] KAF2948273.1 hypothetical protein DAI22_01g024600 [Oryza sativa Japonica Group] BAD61458.1 unknown protein [Oryza s…					.
Os01g0136400	9605		485.691	498.465	479.305	0.961561	-0.0565492	0.898847	1		498.465	479.305		XP_015642171.1_LEAF RUST 10 DISEASE-RESISTANCE LOCUS RECEPTOR-LIKE PROTEIN KINASE-like 1.2 isoform X1 [Oryza sativa Japonica Group] KAF2948276.1 hypothetical protein DAI22_01g024800 [Oryza sativa Japonica Group] BAD61459.1 serine/threonine-specific protein kinase -like [Oryza sativa Japonica Group] BAF03871.1 Os01g0136400 [Oryza sativa Japonica Group] BAG89532.1 unnamed protein product [Oryza sat…					AT1G18390.2_Serine/Threonine kinase family catalytic domain protein
Os01g0136450	817		0	0	0	NA	NA	NA	NA		0	0		BAS70267.1_Os01g0136450 [Oryza sativa Japonica Group]					.
Os01g0136500	744		0	0	0	NA	NA	NA	NA		0	0		EAZ10450.1_hypothetical protein OsJ_00283 [Oryza sativa Japonica Group] KAF2948277.1 hypothetical protein DAI22_01g024900 [Oryza sativa Japonica Group] BAS70268.1 Os01g0136500 [Oryza sativa Japonica Group]					.
Os01g0136502	988		0.275366	0	0.413049	Inf	Inf	1	1		0	0.413049		BAS70269.1_Os01g0136502 [Oryza sativa Japonica Group]					.
Os01g0136600	712		81.1559	27.2993	108.084	3.95923	1.98522	0.239313	1		27.2993	108.084		BAS70271.1_Os01g0136600, partial [Oryza sativa Japonica Group]					.
Os01g0136700	4238		0	0	0	NA	NA	NA	NA		0	0		BAS70272.1_Os01g0136700, partial [Oryza sativa Japonica Group]					.
Os01g0136800	5062		10.8052	5.05543	13.6801	2.70603	1.43618	0.654789	1		5.05543	13.6801		XP_015642222.1_LEAF RUST 10 DISEASE-RESISTANCE LOCUS RECEPTOR-LIKE PROTEIN KINASE-like 1.2 [Oryza sativa Japonica Group] XP_025878381.1 LEAF RUST 10 DISEASE-RESISTANCE LOCUS RECEPTOR-LIKE PROTEIN KINASE-like 1.2 [Oryza sativa Japonica Group] XP_025878385.1 LEAF RUST 10 DISEASE-RESISTANCE LOCUS RECEPTOR-LIKE PROTEIN KINASE-like 1.2 [Oryza sativa Japonica Group] KAF2948281.1 hypothetical protein DA…					AT1G18390.2_Serine/Threonine kinase family catalytic domain protein
Os01g0136850	4591		0	0	0	NA	NA	NA	NA		0	0		BAS70274.1_Os01g0136850, partial [Oryza sativa Japonica Group]					.
Os01g0136900	1884		1.90524	2.02217	1.84678	0.913264	-0.130896	0.9768	1		2.02217	1.84678		BAS70275.1_Os01g0136900 [Oryza sativa Japonica Group]					AT1G66910.2_Protein kinase superfamily protein
*Os01g0137066	668		0	0	0	NA	NA	NA	NA		0	0		.					.
Os01g0137125	8049		0	0	0	NA	NA	NA	NA		0	0		KAB8079865.1_hypothetical protein EE612_000141 [Oryza sativa] BAS70277.1 Os01g0137125 [Oryza sativa Japonica Group]					.
*Os01g0137150	5624		0	0	0	NA	NA	NA	NA		0	0		.					.
Os01g0137200	768		0	0	0	NA	NA	NA	NA		0	0		KAF2948283.1_hypothetical protein DAI22_01g025700 [Oryza sativa Japonica Group] BAS70278.1 Os01g0137200 [Oryza sativa Japonica Group]					.
*Os01g0137232	1029		11.6611	6.06651	14.4584	2.38332	1.25297	0.751425	1		6.06651	14.4584		.					.
Os01g0137250	1308		0	0	0	NA	NA	NA	NA		0	0		BAS70279.1_Os01g0137250 [Oryza sativa Japonica Group]					AT1G66920.1_Protein kinase superfamily protein
Os01g0137266	698		0	0	0	NA	NA	NA	NA		0	0		BAS70281.1_Os01g0137266, partial [Oryza sativa Japonica Group]					.
Os01g0137282	783		0	0	0	NA	NA	NA	NA		0	0		BAS70280.1_Os01g0137282 [Oryza sativa Japonica Group]					.
Os01g0137300	3190		2.02217	6.06651	0	0	-Inf	0.0534599	0.621878		6.06651	0		BAH90897.1_Os01g0137350 [Oryza sativa Japonica Group] BAS70282.1 Os01g0137300 [Oryza sativa Japonica Group]					.
Os01g0137400	14368		1.28965	2.02217	0.923388	0.456632	-1.1309	0.754403	1		2.02217	0.923388		BAS70276.1_Os01g0137400 [Oryza sativa Japonica Group]					AT5G38260.1_Protein kinase superfamily protein
Os01g0137500	3458		0	0	0	NA	NA	NA	NA		0	0		BAS70285.1_Os01g0137500, partial [Oryza sativa Japonica Group]					AT5G38260.1_Protein kinase superfamily protein
Os01g0137550	2931		0	0	0	NA	NA	NA	NA		0	0		BAS70284.1_Os01g0137550, partial [Oryza sativa Japonica Group]					.
Os01g0137700	2299		1.68834	4.04434	0.510339	0.126186	-2.98638	0.357577	1		4.04434	0.510339		EEE53831.1_hypothetical protein OsJ_00296 [Oryza sativa Japonica Group] BAF03881.1 Os01g0137700 [Oryza sativa Japonica Group] BAG94388.1 unnamed protein product [Oryza sativa Japonica Group] BAS70287.1 Os01g0137700 [Oryza sativa Japonica Group]					.
*Os01g0137750	648		0	0	0	NA	NA	NA	NA		0	0		.					.
*Os01g0137800	4939		0	0	0	NA	NA	NA	NA		0	0		.					.
*Os01g0137875	1349		0.674057	2.02217	0	0	-Inf	0.372315	1		2.02217	0		.					.
Os01g0137950	997		3.74242	5.05543	3.08592	0.610418	-0.712131	0.743755	1		5.05543	3.08592		BAS70288.1_Os01g0137950, partial [Oryza sativa Japonica Group]					AT1G66980.4_suppressor of npr1-1 constitutive 4, Gene Name = SNC4
Os01g0138000	675		6.06651	18.1995	0	0	-Inf	0.0162722	0.28832		18.1995	0		BAS70289.1_Os01g0138000 [Oryza sativa Japonica Group]					.
Os01g0138100	6903		5.31064	6.06651	4.9327	0.813103	-0.29849	0.846478	1		6.06651	4.9327		BAS70291.1_Os01g0138100, partial [Oryza sativa Japonica Group]					.
Os01g0138232	952		0	0	0	NA	NA	NA	NA		0	0		BAS70293.1_Os01g0138232 [Oryza sativa Japonica Group]					.
Os01g0138300	3798		0	0	0	NA	NA	NA	NA		0	0		BAS70295.1_Os01g0138300 [Oryza sativa Japonica Group]					.
*Os01g0138350	1314		0	0	0	NA	NA	NA	NA		0	0		.					.
Os01g0138400	4054		13.0911	20.2217	9.52575	0.471065	-1.086	0.499728	1		20.2217	9.52575		XP_015621741.1_LEAF RUST 10 DISEASE-RESISTANCE LOCUS RECEPTOR-LIKE PROTEIN KINASE-like 2.1 [Oryza sativa Japonica Group] ABQ42617.1 stress-induced receptor-like kinase 2 [Oryza sativa Indica Group] KAF2948296.1 hypothetical protein DAI22_01g026500 [Oryza sativa Japonica Group] BAD61471.1 putative receptor serine/threonine kinase PR5K [Oryza sativa Japonica Group] BAF03884.1 Os01g0138400 [Oryza sa…					AT1G66930.2_Protein kinase superfamily protein
Os01g0138451	719		0	0	0	NA	NA	NA	NA		0	0		BAS70297.1_Os01g0138451, partial [Oryza sativa Japonica Group]					.
Os01g0138500	2918		91.2058	139.53	67.0438	0.480498	-1.0574	0.262425	1		139.53	67.0438		XP_015632907.1_uncharacterized protein LOC4325682 [Oryza sativa Japonica Group] EEE53836.1 hypothetical protein OsJ_00301 [Oryza sativa Japonica Group] KAF2948297.1 hypothetical protein DAI22_01g026600 [Oryza sativa Japonica Group] BAD61472.1 unknown protein [Oryza sativa Japonica Group] BAF03885.1 Os01g0138500 [Oryza sativa Japonica Group] BAG93455.1 unnamed protein product [Oryza sativa Japonic…					AT2G01260.1_hypothetical protein (DUF789)
Os01g0138600	2381		41.5518	31.3436	46.6558	1.48853	0.573885	0.830234	1		31.3436	46.6558		KAB8079884.1_hypothetical protein EE612_000171 [Oryza sativa] BAF03886.2 Os01g0138600 [Oryza sativa Japonica Group] BAG94864.1 unnamed protein product [Oryza sativa Japonica Group] BAS70299.1 Os01g0138600 [Oryza sativa Japonica Group]					.
Os01g0138800	1767		69.1647	111.219	48.1373	0.432814	-1.20818	0.307239	1		111.219	48.1373		XP_015620976.1_putative glutamine amidotransferase GAT1_2.1 isoform X2 [Oryza sativa Japonica Group] BAD61474.1 unknown protein [Oryza sativa Japonica Group] BAF03887.1 Os01g0138800 [Oryza sativa Japonica Group] BAS70300.1 Os01g0138800 [Oryza sativa Japonica Group]					AT5G38200.1_Class I glutamine amidotransferase-like superfamily protein
Os01g0138900	3109		3991.73	3989.74	3992.72	1.00075	0.0010766	1	1		3989.74	3992.72		BAD61475.1_cis,cis-muconate cycloisomerase -like [Oryza sativa Japonica Group] BAF03888.2 Os01g0138900 [Oryza sativa Japonica Group] BAS70301.1 Os01g0138900 [Oryza sativa Japonica Group]					AT3G18270.1_cytochrome P450, family 77, subfamily A, polypeptide 5 pseudogene, Gene Name = CYP77A5P
Os01g0139000	1192		39.8591	23.255	48.1612	2.07101	1.05033	0.590377	1		23.255	48.1612		XP_015642310.1_reticulon-like protein B9 [Oryza sativa Japonica Group] EAZ10470.1 hypothetical protein OsJ_00305 [Oryza sativa Japonica Group] KAF2948302.1 hypothetical protein DAI22_01g027000 [Oryza sativa Japonica Group] BAD61299.1 hypothetical protein [Oryza sativa Japonica Group] BAD61476.1 hypothetical protein [Oryza sativa Japonica Group] BAF03889.1 Os01g0139000 [Oryza sativa Japonica Group]					AT3G18260.1_Reticulon family protein
Os01g0139200	2714		923.508	1091.97	839.276	0.768587	-0.379719	0.514039	1		1091.97	839.276		XP_015616404.1_leucine-rich repeat extensin-like protein 2 [Oryza sativa Japonica Group] EAZ10471.1 hypothetical protein OsJ_00306 [Oryza sativa Japonica Group] KAF2948303.1 hypothetical protein DAI22_01g027100 [Oryza sativa Japonica Group] BAD61300.1 unknown protein [Oryza sativa Japonica Group] BAF03890.2 Os01g0139200 [Oryza sativa Japonica Group] BAS70304.1 Os01g0139200 [Oryza sativa Japonica …					AT2G01190.1_Octicosapeptide/Phox/Bem1p family protein, Gene Name = PDE331
Os01g0139600	3501		0	0	0	NA	NA	NA	NA		0	0		XP_015632821.1_putative lipid phosphate phosphatase 3, chloroplastic isoform X1 [Oryza sativa Japonica Group] BAF03891.1 Os01g0139600 [Oryza sativa Japonica Group] BAG93301.1 unnamed protein product [Oryza sativa Japonica Group] BAS70306.1 Os01g0139600 [Oryza sativa Japonica Group]					AT3G02600.2_lipid phosphate phosphatase 3, Gene Name = LPP3
Os01g0139700	560		10.1354	12.133	9.13659	0.753035	-0.409212	0.768062	1		12.133	9.13659		XP_015642354.1_uncharacterized protein LOC9270987 [Oryza sativa Japonica Group] EAZ10473.1 hypothetical protein OsJ_00307 [Oryza sativa Japonica Group] KAF2948308.1 hypothetical protein DAI22_01g027208 [Oryza sativa Japonica Group] BAD61303.1 hypothetical protein [Oryza sativa Japonica Group] BAH00972.1 unnamed protein product [Oryza sativa Japonica Group] BAH90900.1 Os01g0139700 [Oryza sativa Ja…					.
Os01g0139900	717		0.340226	0	0.510339	Inf	Inf	1	1		0	0.510339		EEE53839.1_hypothetical protein OsJ_00308 [Oryza sativa Japonica Group] KAB8079891.1 hypothetical protein EE612_000179 [Oryza sativa] BAB21202.1 unknown protein [Oryza sativa Japonica Group] BAF03892.1 Os01g0139900 [Oryza sativa Japonica Group] BAS70308.1 Os01g0139900 [Oryza sativa Japonica Group]					.
Os01g0140100	1832		14.0085	32.3547	4.83541	0.14945	-2.74227	0.143317	1		32.3547	4.83541		XP_015626594.1_protein ASPARTIC PROTEASE IN GUARD CELL 1 [Oryza sativa Japonica Group] EAZ10476.1 hypothetical protein OsJ_00309 [Oryza sativa Japonica Group] KAF2948310.1 hypothetical protein DAI22_01g027400 [Oryza sativa Japonica Group] BAB21205.1 putative aspartic proteinase nepenthesin I [Oryza sativa Japonica Group] BAF03893.1 Os01g0140100 [Oryza sativa Japonica Group] BAG91200.1 unnamed pro…					AT1G25510.1_Eukaryotic aspartyl protease family protein
Os01g0140400	6281		17.6266	20.2217	16.3291	0.807504	-0.308459	0.793062	1		20.2217	16.3291		BAG95852.1_unnamed protein product [Oryza sativa Japonica Group] BAS70312.1 Os01g0140400 [Oryza sativa Japonica Group]					AT1G25570.1_Di-glucose binding protein with Leucine-rich repeat domain-containing protein
Os01g0140500	740		804.517	695.627	858.962	1.2348	0.304281	0.67299	1		695.627	858.962		KAB8079895.1_hypothetical protein EE612_000186 [Oryza sativa] BAD61308.1 putative ribosomal protein L26 [Oryza sativa Japonica Group] BAF03895.1 Os01g0140500 [Oryza sativa Japonica Group] BAS70313.1 Os01g0140500 [Oryza sativa Japonica Group]					AT5G67510.1_Translation protein SH3-like family protein
Os01g0140700	1669		0	0	0	NA	NA	NA	NA		0	0		XP_025878463.1_putative AP2/ERF and B3 domain-containing protein Os01g0140700 [Oryza sativa Japonica Group] Q9AWS7.1 RecName: Full=Putative AP2/ERF and B3 domain-containing protein Os01g0140700 [Oryza sativa Japonica Group] BAB21211.1 putative AP2 domain containing protein RAP2.8 [Oryza sativa Japonica Group] BAS70315.1 Os01g0140700 [Oryza sativa Japonica Group]					AT1G68840.1_related to ABI3/VP1 2, Gene Name = RAV2
Os01g0141000	1510		65.4528	163.796	16.2813	0.0994002	-3.33061	0.00667049	0.149819		163.796	16.2813		XP_015622259.1_AP2/ERF and B3 domain-containing protein Os01g0141000 [Oryza sativa Japonica Group] Q9AWS0.1 RecName: Full=AP2/ERF and B3 domain-containing protein Os01g0141000 [Oryza sativa Japonica Group] KAF2948316.1 hypothetical protein DAI22_01g027900 [Oryza sativa Japonica Group] BAB21218.1 putative AP2 domain containing protein RAP2.8 [Oryza sativa Japonica Group] BAF03896.1 Os01g0141000 [O…					AT1G68840.1_related to ABI3/VP1 2, Gene Name = RAV2
Os01g0141100	7151		275.55	358.935	233.858	0.651532	-0.618093	0.372751	1		358.935	233.858		KAB8079899.1_hypothetical protein EE612_000192 [Oryza sativa] BAS70318.1 Os01g0141100 [Oryza sativa Japonica Group]					AT2G27600.1_AAA-type ATPase family protein, Gene Name = SKD1
Os01g0141150	6394		0	0	0	NA	NA	NA	NA		0	0		KAB8079900.1_hypothetical protein EE612_000193, partial [Oryza sativa] BAS70319.1 Os01g0141150, partial [Oryza sativa Japonica Group]					.
Os01g0141300	3118		0.337028	1.01109	0	0	-Inf	0.635299	1		1.01109	0		XP_015642485.1_protein SUPPRESSOR OF K(+) TRANSPORT GROWTH DEFECT 1 isoform X1 [Oryza sativa Japonica Group] EEE53841.1 hypothetical protein OsJ_00317 [Oryza sativa Japonica Group] BAD61062.1 putative p60 katanin [Oryza sativa Japonica Group] BAS70321.1 Os01g0141300 [Oryza sativa Japonica Group]					AT2G27600.1_AAA-type ATPase family protein, Gene Name = SKD1
Os01g0141450	2646		0	0	0	NA	NA	NA	NA		0	0		BAS70322.1_Os01g0141450 [Oryza sativa Japonica Group]					.
Os01g0141600	4704		806.789	946.376	736.996	0.778757	-0.360756	0.54158	1		946.376	736.996		BAD61065.1_unknown protein [Oryza sativa Japonica Group] BAF03898.1 Os01g0141600 [Oryza sativa Japonica Group] BAS70323.1 Os01g0141600 [Oryza sativa Japonica Group]					AT5G01510.1_root UVB sensitive protein (Protein of unknown function, DUF647), Gene Name = RUS5
Os01g0141700	4236		270.679	206.261	302.888	1.46847	0.554311	0.502086	1		206.261	302.888		XP_015622245.1_DNA damage-binding protein 2-like [Oryza sativa Japonica Group] EEE53842.1 hypothetical protein OsJ_00319 [Oryza sativa Japonica Group] BAB16450.1 UV-damaged DNA binding protein 2 [Oryza sativa Japonica Group] BAG99473.1 unnamed protein product [Oryza sativa Japonica Group] BAG99549.1 unnamed protein product [Oryza sativa Japonica Group] BAS70324.1 Os01g0141700 [Oryza sativa Japoni…					AT5G58760.1_damaged DNA binding 2, Gene Name = DDB2
Os01g0141900	4730		162.063	196.151	145.02	0.739328	-0.435713	0.540624	1		196.151	145.02		XP_015613095.1_mucin-5AC [Oryza sativa Japonica Group] BAF03901.1 Os01g0141900 [Oryza sativa Japonica Group] BAG92172.1 unnamed protein product [Oryza sativa Japonica Group] BAS70325.1 Os01g0141900 [Oryza sativa Japonica Group]					AT2G40070.1_flocculation FLO11-like protein
Os01g0142100	4771		2789.63	2288.09	3040.4	1.32879	0.410118	0.564165	1		2288.09	3040.4		NP_001384648.1_probable zinc metalloprotease EGY2, chloroplastic [Oryza sativa Japonica Group] Q0JQS5.1 RecName: Full=Probable zinc metalloprotease EGY2, chloroplastic; AltName: Full=Protein ETHYLENE-DEPENDENT GRAVITROPISM-DEFICIENT AND YELLOW-GREEN 2; Short=OsEGY2; Flags: Precursor [Oryza sativa Japonica Group] EEE53845.1 hypothetical protein OsJ_00322 [Oryza sativa Japonica Group] KAF2948327.1 …					AT5G05740.3_ethylene-dependent gravitropism-deficient and yellow-green-like 2, Gene Name = EGY2
Os01g0142200	2562		127.835	133.463	125.021	0.936744	-0.0942735	0.867041	1		133.463	125.021		XP_015613150.1_EKC/KEOPS complex subunit TPRKB [Oryza sativa Japonica Group] EEE53846.1 hypothetical protein OsJ_00323 [Oryza sativa Japonica Group] KAF2948329.1 hypothetical protein DAI22_01g028600 [Oryza sativa Japonica Group] BAB16454.1 unknown protein [Oryza sativa Japonica Group] BAF03904.1 Os01g0142200 [Oryza sativa Japonica Group] BAG95877.1 unnamed protein product [Oryza sativa Japonica G…					AT4G34412.1_EKC/KEOPS complex subunit tprkb-like protein
Os01g0142300	3806		258.016	49.5432	362.253	7.31186	2.87024	0.00336245	0.0899623		49.5432	362.253		EEE53847.1_hypothetical protein OsJ_00324 [Oryza sativa Japonica Group] BAD61068.1 unknown protein [Oryza sativa Japonica Group] BAD61477.1 unknown protein [Oryza sativa Japonica Group] BAF03905.1 Os01g0142300 [Oryza sativa Japonica Group] BAS70329.1 Os01g0142300 [Oryza sativa Japonica Group]					AT5G01220.1_sulfoquinovosyldiacylglycerol 2, Gene Name = SQD2
*Os01g0142400	68		0	0	0	NA	NA	NA	NA		0	0		.					.
Os01g0142500	2863		256.015	198.173	284.936	1.43782	0.523879	0.556918	1		198.173	284.936		XP_015621817.1_transcription factor DIVARICATA [Oryza sativa Japonica Group] ACF60468.1 myb transcription factor [Oryza sativa Japonica Group] ADX60240.1 MYB transcription factor, partial [Oryza sativa Japonica Group] EEE53848.1 hypothetical protein OsJ_00326 [Oryza sativa Japonica Group] KAF2948332.1 hypothetical protein DAI22_01g028800 [Oryza sativa Japonica Group] BAF03906.1 Os01g0142500 [Oryz…					AT2G38090.1_Duplicated homeodomain-like superfamily protein
Os01g0142600	2102		0.337028	1.01109	0	0	-Inf	0.642019	1		1.01109	0		BAF03907.1_Os01g0142600 [Oryza sativa Japonica Group] BAS70331.1 Os01g0142600 [Oryza sativa Japonica Group]					.
Os01g0142800	3426		75.6301	89.9866	68.4519	0.76069	-0.39462	0.666872	1		89.9866	68.4519		XP_015618289.1_protein NRT1/ PTR FAMILY 8.2 isoform X2 [Oryza sativa Japonica Group] XP_015618298.1 protein NRT1/ PTR FAMILY 8.2 isoform X2 [Oryza sativa Japonica Group] EAY72488.1 hypothetical protein OsI_00345 [Oryza sativa Indica Group] KAB8079913.1 hypothetical protein EE612_000211 [Oryza sativa] EAZ10494.1 hypothetical protein OsJ_00327 [Oryza sativa Japonica Group] KAB8079914.1 hypothetical…					AT3G54140.1_peptide transporter 1, Gene Name = PTR1
Os01g0142875	1902		0	0	0	NA	NA	NA	NA		0	0		KAB8079916.1_hypothetical protein EE612_000212 [Oryza sativa] BAS70334.1 Os01g0142875 [Oryza sativa Japonica Group]					.
Os01g0142950	3883		0	0	0	NA	NA	NA	NA		0	0		BAS70335.1_Os01g0142950, partial [Oryza sativa Japonica Group]					.
Os01g0143100	3434		338.071	216.372	398.92	1.84368	0.882586	0.259602	1		216.372	398.92		XP_015621915.1_mitochondrial substrate carrier family protein B isoform X1 [Oryza sativa Japonica Group] EEC69923.1 hypothetical protein OsI_00349 [Oryza sativa Indica Group] KAB8079917.1 hypothetical protein EE612_000221 [Oryza sativa] AEK99331.1 peroxidase Ca-dependent solute carrier [Oryza sativa Japonica Group] EEE53849.1 hypothetical protein OsJ_00329 [Oryza sativa Japonica Group] KAF2948345…					AT3G55640.1_Mitochondrial substrate carrier family protein
Os01g0143300	2567		31.0729	25.2771	33.9708	1.34393	0.426461	0.922442	1		25.2771	33.9708		EAY72494.1_hypothetical protein OsI_00351 [Oryza sativa Indica Group]					AT3G55605.1_Mitochondrial glycoprotein family protein
Os01g0143350	2296		0	0	0	NA	NA	NA	NA		0	0		KAB8079919.1_hypothetical protein EE612_000223, partial [Oryza sativa] BAS70339.1 Os01g0143350, partial [Oryza sativa Japonica Group]					.
Os01g0143400	2016		0	0	0	NA	NA	NA	NA		0	0		XP_015636413.1_uncharacterized protein LOC4325459 [Oryza sativa Japonica Group] EAZ10499.1 hypothetical protein OsJ_00332 [Oryza sativa Japonica Group] BAB16465.1 hypothetical protein [Oryza sativa Japonica Group] BAB40120.1 hypothetical protein [Oryza sativa Japonica Group] BAF03911.1 Os01g0143400 [Oryza sativa Japonica Group] BAS70340.1 Os01g0143400 [Oryza sativa Japonica Group]					.
Os01g0143700	1744		0	0	0	NA	NA	NA	NA		0	0		XP_015646531.1_uncharacterized protein At2g39795, mitochondrial [Oryza sativa Japonica Group] EEE53851.1 hypothetical protein OsJ_00334 [Oryza sativa Japonica Group] BAB16469.1 hypothetical protein [Oryza sativa Japonica Group] BAB40124.1 hypothetical protein [Oryza sativa Japonica Group] BAF03913.2 Os01g0143700 [Oryza sativa Japonica Group] BAS70344.1 Os01g0143700 [Oryza sativa Japonica Group]					AT3G55605.1_Mitochondrial glycoprotein family protein
Os01g0143750	1756		0	0	0	NA	NA	NA	NA		0	0		BAS70345.1_Os01g0143750 [Oryza sativa Japonica Group]					.
Os01g0143800	2221		2105.32	1938.25	2188.86	1.1293	0.175424	0.818365	1		1938.25	2188.86		XP_015612217.1_uncharacterized protein At2g39795, mitochondrial [Oryza sativa Japonica Group] BAB16470.1 unknown protein [Oryza sativa Japonica Group] BAB40125.1 unknown protein [Oryza sativa Japonica Group] BAF03914.1 Os01g0143800 [Oryza sativa Japonica Group] BAG96787.1 unnamed protein product [Oryza sativa Japonica Group] BAG96903.1 unnamed protein product [Oryza sativa Japonica Group]					AT3G55605.1_Mitochondrial glycoprotein family protein
Os01g0143900	616		81.8452	148.63	48.4531	0.325999	-1.61706	0.0902944	0.844477		148.63	48.4531		EEC69926.1_hypothetical protein OsI_00356 [Oryza sativa Indica Group] EEE53852.1 hypothetical protein OsJ_00336 [Oryza sativa Japonica Group] KAB8079925.1 hypothetical protein EE612_000230 [Oryza sativa] KAF2948351.1 hypothetical protein DAI22_01g030200 [Oryza sativa Japonica Group] BAD61078.1 unknown protein [Oryza sativa Japonica Group]					.
Os01g0144000	3760		291.265	286.137	293.828	1.02688	0.0382672	1	1		286.137	293.828		KAB8079926.1_hypothetical protein EE612_000231, partial [Oryza sativa] BAS70348.1 Os01g0144000, partial [Oryza sativa Japonica Group]					AT3G49720.2_transmembrane protein
Os01g0144100	1983		961.566	1577.29	653.702	0.414446	-1.27075	0.0336413	0.461679		1577.29	653.702		XP_015612258.1_thylakoid lumenal 15 kDa protein 1, chloroplastic [Oryza sativa Japonica Group] KAB8079927.1 hypothetical protein EE612_000232 [Oryza sativa] BAB40127.1 unknown protein [Oryza sativa Japonica Group] BAF03916.1 Os01g0144100 [Oryza sativa Japonica Group] BAG86838.1 unnamed protein product [Oryza sativa Japonica Group] BAG96389.1 unnamed protein product [Oryza sativa Japonica Group]					AT2G44920.2_Tetratricopeptide repeat (TPR)-like superfamily protein
Os01g0144200	2225		75.9761	212.328	7.80015	0.0367363	-4.76665	1.00148e-05	0.000720288		212.328	7.80015		XP_015612246.1_glucose-induced degradation protein 4 homolog [Oryza sativa Japonica Group] EEE53854.1 hypothetical protein OsJ_00338 [Oryza sativa Japonica Group] BAD61488.1 unknown protein [Oryza sativa Japonica Group] BAF03917.1 Os01g0144200 [Oryza sativa Japonica Group] BAG87095.1 unnamed protein product [Oryza sativa Japonica Group] BAS70350.1 Os01g0144200 [Oryza sativa Japonica Group]					AT2G37680.1_glucose-induced degradation-like protein
Os01g0144300	1879		2.91313	6.06651	1.33644	0.220297	-2.18248	0.38453	1		6.06651	1.33644		XP_015612202.1_uncharacterized protein LOC4325467 [Oryza sativa Japonica Group] KAB8079929.1 hypothetical protein EE612_000235 [Oryza sativa] KAF2948361.1 hypothetical protein DAI22_01g030800 [Oryza sativa Japonica Group] BAD61489.1 unknown protein [Oryza sativa Japonica Group] BAF03918.1 Os01g0144300 [Oryza sativa Japonica Group] BAS70351.1 Os01g0144300 [Oryza sativa Japonica Group]					.
Os01g0144340	5832		208.016	203.228	210.409	1.03534	0.0500996	1	1		203.228	210.409		XP_015645212.1_actin-related protein 5 [Oryza sativa Japonica Group] KAB8079930.1 hypothetical protein EE612_000237 [Oryza sativa] BAS70352.1 Os01g0144340 [Oryza sativa Japonica Group]					AT3G12380.1_actin-related protein 5, Gene Name = ARP5
Os01g0144380	4810		0	0	0	NA	NA	NA	NA		0	0		BAS70353.1_Os01g0144380 [Oryza sativa Japonica Group]					.
Os01g0144500	1392		0.612394	1.01109	0.413049	0.40852	-1.29152	0.906089	1		1.01109	0.413049		KAB8079932.1_hypothetical protein EE612_000238, partial [Oryza sativa] BAS70354.1 Os01g0144500, partial [Oryza sativa Japonica Group]					AT2G21270.4_ubiquitin fusion degradation 1, Gene Name = UFD1
Os01g0144600	2672		202.279	198.173	204.331	1.03108	0.0441531	0.993987	1		198.173	204.331		XP_015623824.1_uncharacterized protein LOC4325469 [Oryza sativa Japonica Group] EEE53856.1 hypothetical protein OsJ_00342 [Oryza sativa Japonica Group] BAD61492.1 unknown protein [Oryza sativa Japonica Group] BAF03919.1 Os01g0144600 [Oryza sativa Japonica Group] BAG87968.1 unnamed protein product [Oryza sativa Japonica Group] BAG95735.1 unnamed protein product [Oryza sativa Japonica Group]					AT5G59460.1_scarecrow-like transcription factor 11 (SCL11)
Os01g0144700	1577		83.417	75.8314	87.2098	1.15005	0.201694	0.921395	1		75.8314	87.2098		XP_015630146.1_uncharacterized protein LOC4325470 [Oryza sativa Japonica Group] KAB8079934.1 hypothetical protein EE612_000240 [Oryza sativa] EEE53857.1 hypothetical protein OsJ_00343 [Oryza sativa Japonica Group] KAF2948366.1 hypothetical protein DAI22_01g031200 [Oryza sativa Japonica Group] BAD61493.1 unknown protein [Oryza sativa Japonica Group] BAF03920.1 Os01g0144700 [Oryza sativa Japonica G…					AT1G19240.1_transmembrane protein
Os01g0144800	802		5.16179	7.0776	4.20389	0.593971	-0.751535	0.684733	1		7.0776	4.20389		BAD61494.1_unknown protein [Oryza sativa Japonica Group] BAG99021.1 unnamed protein product [Oryza sativa Japonica Group] BAH90902.1 Os01g0144800 [Oryza sativa Japonica Group] BAS70357.1 Os01g0144800 [Oryza sativa Japonica Group]					.
Os01g0144900	2183		11.761	5.05543	15.1139	2.98963	1.57997	0.685799	1		5.05543	15.1139		BAF03922.1_Os01g0144900 [Oryza sativa Japonica Group] BAS70358.1 Os01g0144900 [Oryza sativa Japonica Group]					.
Os01g0145000	336		0.612394	1.01109	0.413049	0.40852	-1.29152	0.956732	1		1.01109	0.413049		EAY72505.1_hypothetical protein OsI_00366 [Oryza sativa Indica Group] EAZ10510.1 hypothetical protein OsJ_00345 [Oryza sativa Japonica Group] BAD61496.1 hypothetical protein [Oryza sativa Japonica Group] BAS70359.1 Os01g0145000 [Oryza sativa Japonica Group]					.
Os01g0145200	3980		18.2474	44.4877	5.12728	0.115251	-3.11714	0.118115	0.967597		44.4877	5.12728		XP_015618398.1_uncharacterized protein LOC9272059 [Oryza sativa Japonica Group] EEE53859.1 hypothetical protein OsJ_00346 [Oryza sativa Japonica Group] KAB8079938.1 hypothetical protein EE612_000245 [Oryza sativa] BAS70361.1 Os01g0145200 [Oryza sativa Japonica Group]					.
Os01g0145600	2754		13.4227	38.4212	0.923388	0.0240333	-5.37882	0.0276823	0.408968		38.4212	0.923388		EEE53860.1_hypothetical protein OsJ_00349 [Oryza sativa Japonica Group] KAB8079939.1 hypothetical protein EE612_000248 [Oryza sativa] BAD61246.1 unknown protein [Oryza sativa Japonica Group] BAH90905.1 Os01g0145600 [Oryza sativa Japonica Group] BAS70364.1 Os01g0145600 [Oryza sativa Japonica Group]					.
Os01g0146101	2945		22.5841	66.7316	0.510339	0.00764763	-7.03077	0.00436043	0.109031		66.7316	0.510339		BAH90907.1_Os01g0146101, partial [Oryza sativa Japonica Group] BAS70369.1 Os01g0146101, partial [Oryza sativa Japonica Group]					.
Os01g0146200	969		1.01109	3.03326	0	0	-Inf	0.261354	1		3.03326	0		EEE53865.1_hypothetical protein OsJ_00355 [Oryza sativa Japonica Group] BAH90908.1 Os01g0146200 [Oryza sativa Japonica Group] BAS70370.1 Os01g0146200 [Oryza sativa Japonica Group]					.
Os01g0146600	501		0	0	0	NA	NA	NA	NA		0	0		KAB8079943.1_hypothetical protein EE612_000253, partial [Oryza sativa] BAS70373.1 Os01g0146600, partial [Oryza sativa Japonica Group]					.
Os01g0146801	535		0.337028	1.01109	0	0	-Inf	0.622175	1		1.01109	0		BAS70375.1_Os01g0146801 [Oryza sativa Japonica Group]					.
Os01g0147001	516		0	0	0	NA	NA	NA	NA		0	0		BAS70377.1_Os01g0147001 [Oryza sativa Japonica Group]					.
Os01g0147200	4425		851.888	683.494	936.084	1.36956	0.453711	0.507912	1		683.494	936.084		XP_015621406.1_protein IWS1 homolog 1 [Oryza sativa Japonica Group] BAD61122.1 unknown protein [Oryza sativa Japonica Group] BAD61265.1 unknown protein [Oryza sativa Japonica Group] BAF03925.1 Os01g0147200 [Oryza sativa Japonica Group] BAS70380.1 Os01g0147200 [Oryza sativa Japonica Group]					AT1G32130.1_Transcription elongation factor (TFIIS) family protein, Gene Name = IWS1
Os01g0147250	3193		0.275366	0	0.413049	Inf	Inf	1	1		0	0.413049		BAS70382.1_Os01g0147250, partial [Oryza sativa Japonica Group]					.
Os01g0147300	1979		0.680452	0	1.02068	Inf	Inf	1	1		0	1.02068		BAH01199.1_unnamed protein product [Oryza sativa Japonica Group] BAS70383.1 Os01g0147300 [Oryza sativa Japonica Group]					AT2G29050.1_RHOMBOID-like 1, Gene Name = RBL1
Os01g0147400	939		1.01428	2.02217	0.510339	0.252372	-1.98638	0.597886	1		2.02217	0.510339		XP_015621410.1_factor of DNA methylation 2 isoform X2 [Oryza sativa Japonica Group] BAS70384.1 Os01g0147400 [Oryza sativa Japonica Group]					AT4G00380.2_XH/XS domain-containing protein, Gene Name = FDM2
Os01g0147600	4367		19.4756	9.09977	24.6635	2.71034	1.43848	0.599823	1		9.09977	24.6635		BAS70385.1_Os01g0147600 [Oryza sativa Japonica Group]					.
*Os01g0147650	393		0	0	0	NA	NA	NA	NA		0	0		.					.
Os01g0147700	4011		254.684	302.314	230.869	0.763672	-0.388975	0.56108	1		302.314	230.869		XP_015622059.1_factor of DNA methylation 1 [Oryza sativa Japonica Group] BAD61126.1 putative transcription factor X1 [Oryza sativa Japonica Group] BAD61269.1 putative transcription factor X1 [Oryza sativa Japonica Group] BAF03928.1 Os01g0147700 [Oryza sativa Japonica Group] BAS70386.1 Os01g0147700 [Oryza sativa Japonica Group]					AT1G15910.1_XH/XS domain-containing protein, Gene Name = FDM1
Os01g0147800	2562		5.00016	12.133	1.43373	0.118167	-3.0811	0.209595	1		12.133	1.43373		BAS70388.1_Os01g0147800, partial [Oryza sativa Japonica Group]					AT2G39690.8_ternary complex factor MIP1 leucine-zipper protein (Protein of unknown function, DUF547)
Os01g0147850	375		0	0	0	NA	NA	NA	NA		0	0		BAS70387.1_Os01g0147850, partial [Oryza sativa Japonica Group]					.
Os01g0147900	3734		54.3462	42.4656	60.2864	1.41965	0.50554	0.788357	1		42.4656	60.2864		XP_015621507.1_triosephosphate isomerase, cytosolic [Oryza sativa Japonica Group] P48494.3 RecName: Full=Triosephosphate isomerase, cytosolic; Short=TIM; Short=Triose-phosphate isomerase [Oryza sativa Japonica Group] AAA18541.1 triosephosphate isomerase [Oryza sativa] EEC69940.1 hypothetical protein OsI_00389 [Oryza sativa Indica Group] EAZ10535.1 hypothetical protein OsJ_00367 [Oryza sativa Japo…					AT3G55440.1_triosephosphate isomerase, Gene Name = TPI
*Os01g0147950	3671		0	0	0	NA	NA	NA	NA		0	0		.					.
Os01g0148000	3862		185.794	243.672	156.855	0.643714	-0.635509	0.366022	1		243.672	156.855		KAF2948392.1_hypothetical protein DAI22_01g033300 [Oryza sativa Japonica Group] KAF2948393.1 hypothetical protein DAI22_01g033300 [Oryza sativa Japonica Group]					AT5G02310.1_proteolysis 6, Gene Name = PRT6
Os01g0148050	7118		1188.35	1237.57	1163.74	0.940348	-0.0887335	0.85583	1		1237.57	1163.74		BAS70391.1_Os01g0148050, partial [Oryza sativa Japonica Group]					AT5G02310.2_proteolysis 6, Gene Name = PRT6
Os01g0148100	9519		231.155	257.827	217.819	0.844826	-0.243274	0.736534	1		257.827	217.819		BAD61129.1_unknown protein [Oryza sativa Japonica Group] BAF03932.1 Os01g0148100 [Oryza sativa Japonica Group] BAG90284.1 unnamed protein product [Oryza sativa Japonica Group] BAS70393.1 Os01g0148100 [Oryza sativa Japonica Group]					.
Os01g0148200	677		0	0	0	NA	NA	NA	NA		0	0		BAG98249.1_unnamed protein product [Oryza sativa Japonica Group] BAH90913.1 Os01g0148200 [Oryza sativa Japonica Group] BAS70394.1 Os01g0148200 [Oryza sativa Japonica Group]					.
Os01g0148400	5212		328.78	484.31	251.015	0.518294	-0.948159	0.19187	1		484.31	251.015		EAZ10538.1_hypothetical protein OsJ_00371 [Oryza sativa Japonica Group]					.
Os01g0148500	3666		77.3008	208.284	11.8095	0.056699	-4.14053	4.53046e-05	0.00270564		208.284	11.8095		XP_015622318.1_uncharacterized protein LOC4325216 [Oryza sativa Japonica Group] XP_025878570.1 uncharacterized protein LOC4325216 [Oryza sativa Japonica Group] BAB43997.1 unknown protein [Oryza sativa Japonica Group] BAF03935.1 Os01g0148500 [Oryza sativa Japonica Group] BAG93973.1 unnamed protein product [Oryza sativa Japonica Group] BAS70397.1 Os01g0148500 [Oryza sativa Japonica Group]					.
Os01g0148700	2917		274.642	260.86	281.532	1.07925	0.110026	0.9281	1		260.86	281.532		XP_015647310.1_uncharacterized protein LOC4325217 [Oryza sativa Japonica Group] BAD61133.1 unknown protein [Oryza sativa Japonica Group] BAF03936.1 Os01g0148700 [Oryza sativa Japonica Group] BAG98706.1 unnamed protein product [Oryza sativa Japonica Group] BAS70399.1 Os01g0148700 [Oryza sativa Japonica Group]					.
Os01g0149200	3883		107.936	135.485	94.1617	0.694995	-0.524926	0.494287	1		135.485	94.1617		BAS70400.1_Os01g0149200 [Oryza sativa Japonica Group]					.
Os01g0149350	4818		7.42958	7.0776	7.60557	1.0746	0.103797	1	1		7.0776	7.60557		XP_015644949.1_putative disease resistance protein RGA1 [Oryza sativa Japonica Group] XP_015644965.1 putative disease resistance protein RGA1 [Oryza sativa Japonica Group] XP_015644973.1 putative disease resistance protein RGA1 [Oryza sativa Japonica Group] XP_025878576.1 putative disease resistance protein RGA1 [Oryza sativa Japonica Group] XP_025878581.1 putative disease resistance protein RGA1…					AT3G14470.1_NB-ARC domain-containing disease resistance protein
Os01g0149400	270		9.41344	20.2217	4.00931	0.198268	-2.33448	0.196452	1		20.2217	4.00931		BAS70403.1_Os01g0149400, partial [Oryza sativa Japonica Group]					.
Os01g0149500	5145		37.7114	36.3991	38.3675	1.05408	0.0759832	1	1		36.3991	38.3675		XP_015644979.1_putative disease resistance protein RGA1 [Oryza sativa Japonica Group] XP_025878583.1 putative disease resistance protein RGA1 [Oryza sativa Japonica Group] XP_025878584.1 putative disease resistance protein RGA1 [Oryza sativa Japonica Group] XP_025878590.1 putative disease resistance protein RGA1 [Oryza sativa Japonica Group] XP_025878591.1 putative disease resistance protein RGA1…					AT3G14470.1_NB-ARC domain-containing disease resistance protein
Os01g0149600	728		132.23	152.674	122.008	0.799144	-0.323473	0.667481	1		152.674	122.008		XP_015645087.1_histone H2B.4 [Oryza sativa Japonica Group] A2WKP5.1 RecName: Full=Histone H2B.4 [Oryza sativa Indica Group] Q94JJ4.1 RecName: Full=Histone H2B.4 [Oryza sativa Japonica Group] KAB8079965.1 hypothetical protein EE612_000288 [Oryza sativa] EAY72541.1 hypothetical protein OsI_00406 [Oryza sativa Indica Group] EAZ10547.1 hypothetical protein OsJ_00381 [Oryza sativa Japonica Group] BAB4…					AT3G46030.1_Histone superfamily protein, Gene Name = HTB11
Os01g0149700	3565		1.16632	0	1.74949	Inf	Inf	0.837232	1		0	1.74949		BAS70406.1_Os01g0149700 [Oryza sativa Japonica Group]					AT3G24660.1_transmembrane kinase-like 1, Gene Name = TMKL1
Os01g0149750	3324		0	0	0	NA	NA	NA	NA		0	0		KAB8079967.1_hypothetical protein EE612_000290, partial [Oryza sativa] BAS70407.1 Os01g0149750, partial [Oryza sativa Japonica Group]					.
Os01g0149800	1849		9253.21	11052.2	8353.73	0.755845	-0.403837	0.602854	1		11052.2	8353.73		XP_015645115.1_metallothionein-like protein 2A [Oryza sativa Japonica Group] P94029.1 RecName: Full=Metallothionein-like protein 2A; AltName: Full=Class I metallothionein-like protein 2A; AltName: Full=OsMT-I-2a; Short=OsMT2a; AltName: Full=OsMT2-1 [Oryza sativa Japonica Group] EAY72543.1 hypothetical protein OsI_00408 [Oryza sativa Indica Group] KAB8079968.1 hypothetical protein EE612_000292 [Or…					.
Os01g0149900	4364		478.618	202.217	616.818	3.05028	1.60894	0.0360261	0.481505		202.217	616.818		XP_015645050.1_uncharacterized protein LOC4324515 isoform X2 [Oryza sativa Japonica Group] XP_015645059.1 uncharacterized protein LOC4324515 isoform X2 [Oryza sativa Japonica Group] XP_025878600.1 uncharacterized protein LOC4324515 isoform X2 [Oryza sativa Japonica Group] EEC69951.1 hypothetical protein OsI_00409 [Oryza sativa Indica Group] EEE53877.1 hypothetical protein OsJ_00384 [Oryza sativa …					AT5G02390.1_TRM32-like protein (DUF3741), Gene Name = DAU1
Os01g0150000	3799		1443.8	1237.57	1546.92	1.24997	0.32189	0.643022	1		1237.57	1546.92		KAB8079971.1_hypothetical protein EE612_000298, partial [Oryza sativa] BAS70411.1 Os01g0150000, partial [Oryza sativa Japonica Group]					AT3G55360.1_3-oxo-5-alpha-steroid 4-dehydrogenase family protein, Gene Name = CER10
Os01g0150100	4126		216.091	195.139	226.566	1.16105	0.215427	0.837458	1		195.139	226.566		KAB8079972.1_hypothetical protein EE612_000299 [Oryza sativa] BAS70412.1 Os01g0150100 [Oryza sativa Japonica Group]					AT2G39550.1_Prenyltransferase family protein, Gene Name = PGGT-I
Os01g0150200	3368		202.872	257.827	175.394	0.680279	-0.555801	0.448301	1		257.827	175.394		NP_001347560.1_uncharacterized protein LOC111946217 [Oryza sativa Japonica Group] XP_025878622.1 very-long-chain (3R)-3-hydroxyacyl-CoA dehydratase PASTICCINO 2B [Oryza sativa Japonica Group] Q5ZEJ0.1 RecName: Full=Very-long-chain (3R)-3-hydroxyacyl-CoA dehydratase PASTICCINO 2B; AltName: Full=3-hydroxyacyl-CoA dehydratase PASTICCINO 2B; Short=HACD; Short=PAS2B; AltName: Full=Protein tyrosine pho…					AT5G10480.1_Protein-tyrosine phosphatase-like, PTPLA, Gene Name = PAS2
Os01g0150400	3559		20.9512	24.266	19.2939	0.795097	-0.330798	0.77216	1		24.266	19.2939		BAS70415.1_Os01g0150400 [Oryza sativa Japonica Group]					AT5G10480.3_Protein-tyrosine phosphatase-like, PTPLA, Gene Name = PAS2
Os01g0150500	8957		0.890958	0	1.33644	Inf	Inf	0.892993	1		0	1.33644		BAS70416.1_Os01g0150500 [Oryza sativa Japonica Group]					AT5G10480.1_Protein-tyrosine phosphatase-like, PTPLA, Gene Name = PAS2
Os01g0150700	5447		0	0	0	NA	NA	NA	NA		0	0		BAS70417.1_Os01g0150700, partial [Oryza sativa Japonica Group]					.
Os01g0150800	4933		17.818	26.2882	13.5828	0.516689	-0.952632	0.549524	1		26.2882	13.5828		XP_025878617.1_very-long-chain (3R)-3-hydroxyacyl-CoA dehydratase PASTICCINO 2A-like isoform X2 [Oryza sativa Japonica Group] BAD61107.1 tyrosine phosphatase -like [Oryza sativa Japonica Group] BAF03949.1 Os01g0150800 [Oryza sativa Japonica Group] BAG93061.1 unnamed protein product [Oryza sativa Japonica Group] BAS70419.1 Os01g0150800 [Oryza sativa Japonica Group]					AT5G10480.1_Protein-tyrosine phosphatase-like, PTPLA, Gene Name = PAS2
Os01g0150900	9411		7.75165	23.255	0	0	-Inf	0.0129386	0.246386		23.255	0		BAS70420.1_Os01g0150900, partial [Oryza sativa Japonica Group]					.
Os01g0150950	1680		0	0	0	NA	NA	NA	NA		0	0		BAS70421.1_Os01g0150950 [Oryza sativa Japonica Group]					.
Os01g0151100	2824		636.373	526.775	691.172	1.31208	0.391856	0.582807	1		526.775	691.172		XP_015621443.1_uncharacterized protein LOC4324523 [Oryza sativa Japonica Group] AAX09673.1 sodium-lithium tolerant 2 [Oryza sativa Japonica Group] BAD61110.1 unknown protein [Oryza sativa Japonica Group] BAF03951.1 Os01g0151100 [Oryza sativa Japonica Group] BAH00167.1 unnamed protein product [Oryza sativa Japonica Group] BAS70423.1 Os01g0151100 [Oryza sativa Japonica Group]					AT2G37570.1_HSP20-like chaperones superfamily protein, Gene Name = SLT1
Os01g0151200	4468		9297.28	7297	10297.4	1.41119	0.496908	0.600634	1		7297	10297.4		XP_015640651.1_inner membrane protein PPF-1, chloroplastic isoform X2 [Oryza sativa Japonica Group] KAB8079981.1 hypothetical protein EE612_000309 [Oryza sativa] BAD61111.1 putative PPF-1 protein [Oryza sativa Japonica Group] BAF03952.1 Os01g0151200 [Oryza sativa Japonica Group] BAS70424.1 Os01g0151200 [Oryza sativa Japonica Group]					AT2G28800.1_63 kDa inner membrane family protein, Gene Name = ALB3
Os01g0151400	4751		470.011	623.84	393.097	0.630125	-0.66629	0.278489	1		623.84	393.097		BAS70427.1_Os01g0151400, partial [Oryza sativa Japonica Group]					AT4G29210.1_gamma-glutamyl transpeptidase 4, Gene Name = GGT4
Os01g0151500	7189		51.2575	66.7316	43.5204	0.652171	-0.616679	0.538951	1		66.7316	43.5204		BAS70428.1_Os01g0151500 [Oryza sativa Japonica Group]					AT4G29210.2_gamma-glutamyl transpeptidase 4, Gene Name = GGT4
Os01g0151600	4440		301.528	206.261	349.162	1.69281	0.759422	0.357851	1		206.261	349.162		XP_015639396.1_uncharacterized protein LOC4324527 [Oryza sativa Japonica Group] EEC69966.1 hypothetical protein OsI_00426 [Oryza sativa Indica Group] KAB8079986.1 hypothetical protein EE612_000314 [Oryza sativa] EEE53885.1 hypothetical protein OsJ_00397 [Oryza sativa Japonica Group] KAF2948436.1 hypothetical protein DAI22_01g035600 [Oryza sativa Japonica Group] BAD61114.1 unknown protein [Oryza s…					AT5G59960.1_K-stimulated pyrophosphate-energized sodium pump protein
Os01g0151700	3186		365.152	99.0863	498.185	5.02779	2.32992	0.00613608	0.140678		99.0863	498.185		XP_015628130.1_short-chain dehydrogenase TIC 32, chloroplastic [Oryza sativa Japonica Group] KAF2948437.1 hypothetical protein DAI22_01g035700 [Oryza sativa Japonica Group] KAF2948438.1 hypothetical protein DAI22_01g035700 [Oryza sativa Japonica Group] BAB03618.1 putative pod-specific dehydrogenase SAC25 [Oryza sativa Japonica Group] BAB44039.1 putative pod-specific dehydrogenase SAC25 [Oryza sat…					AT5G02540.1_NAD(P)-binding Rossmann-fold superfamily protein
Os01g0151750	301		0	0	0	NA	NA	NA	NA		0	0		BAS70431.1_Os01g0151750, partial [Oryza sativa Japonica Group]					.
Os01g0151900	2567		41.4411	35.388	44.4677	1.25658	0.329498	0.920005	1		35.388	44.4677		XP_015629832.1_putative pentatricopeptide repeat-containing protein At3g15200 [Oryza sativa Japonica Group] BAB03620.1 hypothetical protein [Oryza sativa Japonica Group] BAB44041.1 hypothetical protein [Oryza sativa Japonica Group] BAH01114.1 unnamed protein product [Oryza sativa Japonica Group] BAH90916.1 Os01g0151900 [Oryza sativa Japonica Group] BAS70433.1 Os01g0151900 [Oryza sativa Japonica G…					AT3G15200.1_Tetratricopeptide repeat (TPR)-like superfamily protein
Os01g0152000	4705		0	0	0	NA	NA	NA	NA		0	0		XP_015622396.1_putative receptor-like protein kinase At3g47110 [Oryza sativa Japonica Group] EAZ10569.1 hypothetical protein OsJ_00401 [Oryza sativa Japonica Group] BAB03621.1 putative protein kinase Xa21 [Oryza sativa Japonica Group] BAB44042.1 putative protein kinase Xa21 [Oryza sativa Japonica Group] BAF03957.1 Os01g0152000 [Oryza sativa Japonica Group] BAS70434.1 Os01g0152000 [Oryza sativa Ja…					AT3G47090.1_Leucine-rich repeat protein kinase family protein
Os01g0152050	8056		0.674057	2.02217	0	0	-Inf	0.326616	1		2.02217	0		BAS70435.1_Os01g0152050 [Oryza sativa Japonica Group]					.
Os01g0152100	1407		0	0	0	NA	NA	NA	NA		0	0		BAS70436.1_Os01g0152100 [Oryza sativa Japonica Group]					.
Os01g0152200	1248		0	0	0	NA	NA	NA	NA		0	0		EAZ10571.1_hypothetical protein OsJ_00403 [Oryza sativa Japonica Group] BAB03623.1 hypothetical protein [Oryza sativa Japonica Group] BAB44044.1 hypothetical protein [Oryza sativa Japonica Group] BAS70437.1 Os01g0152200 [Oryza sativa Japonica Group]					.
Os01g0152300	671		46.9015	86.9533	26.8755	0.30908	-1.69395	0.151591	1		86.9533	26.8755		XP_015622397.1_histone H2B.10 isoform X1 [Oryza sativa Japonica Group] XP_025878660.1 histone H2B.10 isoform X2 [Oryza sativa Japonica Group] Q9LGI2.1 RecName: Full=Histone H2B.10 [Oryza sativa Japonica Group] EAZ10572.1 hypothetical protein OsJ_00404 [Oryza sativa Japonica Group] BAB03624.1 putative histone H2B [Oryza sativa Japonica Group] BAB44045.1 putative histone H2B [Oryza sativa Japonica …					AT3G46030.1_Histone superfamily protein, Gene Name = HTB11
Os01g0152500	2815		5.39245	16.1774	0	0	-Inf	0.0415258	0.53046		16.1774	0		BAD61116.1_hypothetical protein [Oryza sativa Japonica Group] BAD61338.1 hypothetical protein [Oryza sativa Japonica Group] BAS70439.1 Os01g0152500 [Oryza sativa Japonica Group]					.
Os01g0152600	3299		10.4916	12.133	9.67081	0.797066	-0.32723	0.817594	1		12.133	9.67081		XP_015621425.1_probable LRR receptor-like serine/threonine-protein kinase At3g47570 [Oryza sativa Japonica Group] BAB03627.1 putative protein kinase Xa21 [Oryza sativa Japonica Group] BAB44048.1 putative protein kinase Xa21 [Oryza sativa Japonica Group] BAS70440.1 Os01g0152600 [Oryza sativa Japonica Group]					AT3G47090.1_Leucine-rich repeat protein kinase family protein
*Os01g0152675	484		0	0	0	NA	NA	NA	NA		0	0		.					.
Os01g0152687	953		0	0	0	NA	NA	NA	NA		0	0		BAS70441.1_Os01g0152687 [Oryza sativa Japonica Group]					AT3G47090.1_Leucine-rich repeat protein kinase family protein
Os01g0152700	280		65.5518	147.618	24.5184	0.166093	-2.58994	0.00701673	0.155795		147.618	24.5184		BAF03961.1_Os01g0152700, partial [Oryza sativa Japonica Group] BAS70442.1 Os01g0152700, partial [Oryza sativa Japonica Group]					AT3G09480.1_Histone superfamily protein
Os01g0152800	3579		0.674057	2.02217	0	0	-Inf	0.369045	1		2.02217	0		XP_015621243.1_receptor kinase-like protein Xa21 [Oryza sativa Japonica Group] BAD61117.1 putative protein kinase Xa21 [Oryza sativa Japonica Group] BAD61339.1 putative protein kinase Xa21 [Oryza sativa Japonica Group] BAF03962.1 Os01g0152800 [Oryza sativa Japonica Group] BAG95699.1 unnamed protein product [Oryza sativa Japonica Group] BAS70443.1 Os01g0152800 [Oryza sativa Japonica Group]					AT3G47090.1_Leucine-rich repeat protein kinase family protein
Os01g0152850	3257		0	0	0	NA	NA	NA	NA		0	0		BAS70444.1_Os01g0152850, partial [Oryza sativa Japonica Group]					.
Os01g0152900	710		75.3896	125.375	50.3972	0.401973	-1.31483	0.180622	1		125.375	50.3972		XP_015621244.1_histone H2B.7 [Oryza sativa Japonica Group] A2WKS8.1 RecName: Full=Histone H2B.7 [Oryza sativa Indica Group] Q7GBK0.1 RecName: Full=Histone H2B.7 [Oryza sativa Japonica Group] KAB8080001.1 hypothetical protein EE612_000334 [Oryza sativa] EAY72574.1 hypothetical protein OsI_00440 [Oryza sativa Indica Group] KAF2948453.1 hypothetical protein DAI22_01g036800 [Oryza sativa Japonica Gro…					AT3G46030.1_Histone superfamily protein, Gene Name = HTB11
Os01g0152950	1296		82.1848	81.8979	82.3283	1.00526	0.00756207	0.921406	1		81.8979	82.3283		XP_015624387.1_uncharacterized protein LOC9268949 [Oryza sativa Japonica Group] EEE53891.1 hypothetical protein OsJ_00411 [Oryza sativa Japonica Group] BAD61118.1 hypothetical protein [Oryza sativa Japonica Group] BAD61340.1 hypothetical protein [Oryza sativa Japonica Group] BAH90917.1 Os01g0152950 [Oryza sativa Japonica Group] BAS70446.1 Os01g0152950 [Oryza sativa Japonica Group]					.
Os01g0152951	2530		16.0149	2.02217	23.0113	11.3795	3.50837	0.237753	1		2.02217	23.0113		BAS70447.1_Os01g0152951 [Oryza sativa Japonica Group]					.
Os01g0153000	3272		0	0	0	NA	NA	NA	NA		0	0		XP_015621594.1_receptor kinase-like protein Xa21 [Oryza sativa Japonica Group] EAZ10580.1 hypothetical protein OsJ_00412 [Oryza sativa Japonica Group] KAF2948455.1 hypothetical protein DAI22_01g037000 [Oryza sativa Japonica Group] BAF03964.1 Os01g0153000 [Oryza sativa Japonica Group] BAS70448.1 Os01g0153000 [Oryza sativa Japonica Group]					AT3G47090.1_Leucine-rich repeat protein kinase family protein
Os01g0153050	3227		0	0	0	NA	NA	NA	NA		0	0		BAS70449.1_Os01g0153050 [Oryza sativa Japonica Group]					.
Os01g0153100	747		254.389	354.891	204.139	0.575215	-0.797827	0.247766	1		354.891	204.139		XP_015621595.1_histone H2B.6 [Oryza sativa Japonica Group] Q9LGH4.1 RecName: Full=Histone H2B.6 [Oryza sativa Japonica Group] EAZ10581.1 hypothetical protein OsJ_00413 [Oryza sativa Japonica Group] KAF2948457.1 hypothetical protein DAI22_01g037100 [Oryza sativa Japonica Group] BAB03632.1 putative histone H2B [Oryza sativa Japonica Group] BAB44053.1 putative histone H2B [Oryza sativa Japonica Grou…					AT3G46030.1_Histone superfamily protein, Gene Name = HTB11
Os01g0153150	5442		11.324	10.1109	11.9306	1.17998	0.238767	1	1		10.1109	11.9306		BAS70451.1_Os01g0153150 [Oryza sativa Japonica Group]					.
Os01g0153200	796		0	0	0	NA	NA	NA	NA		0	0		BAS70452.1_Os01g0153200 [Oryza sativa Japonica Group]					AT1G07770.1_ribosomal protein S15A, Gene Name = RPS15A
Os01g0153250	3066		3.65524	7.0776	1.94407	0.274679	-1.86418	0.420583	1		7.0776	1.94407		XP_015621788.1_putative pentatricopeptide repeat-containing protein At5g59900 [Oryza sativa Japonica Group] XP_015621796.1 putative pentatricopeptide repeat-containing protein At5g59900 [Oryza sativa Japonica Group] XP_015621803.1 putative pentatricopeptide repeat-containing protein At5g59900 [Oryza sativa Japonica Group] XP_015621811.1 putative pentatricopeptide repeat-containing protein At5g599…					.
Os01g0153275	2686		0	0	0	NA	NA	NA	NA		0	0		BAS70454.1_Os01g0153275 [Oryza sativa Japonica Group]					.
Os01g0153300	712		356.519	497.454	286.052	0.575032	-0.798285	0.219884	1		497.454	286.052		XP_015617155.1_histone H2B.5 [Oryza sativa Japonica Group] A2WKT4.1 RecName: Full=Histone H2B.5 [Oryza sativa Indica Group] Q94JE1.1 RecName: Full=Histone H2B.5 [Oryza sativa Japonica Group] KAB8080010.1 hypothetical protein EE612_000342 [Oryza sativa] EAY72580.1 hypothetical protein OsI_00446 [Oryza sativa Indica Group] EAZ10583.1 hypothetical protein OsJ_00415 [Oryza sativa Japonica Group] KAF2…					AT3G46030.1_Histone superfamily protein, Gene Name = HTB11
Os01g0153400	4877		552.964	675.405	491.744	0.728073	-0.457845	0.451727	1		675.405	491.744		BAF03968.1_Os01g0153400, partial [Oryza sativa Japonica Group] BAS70456.1 Os01g0153400, partial [Oryza sativa Japonica Group]					AT4G33760.2_tRNA synthetase class II (D, K and N) family protein
Os01g0153500	910		0	0	0	NA	NA	NA	NA		0	0		EAZ10585.1_hypothetical protein OsJ_00417 [Oryza sativa Japonica Group] KAF2948461.1 hypothetical protein DAI22_01g037500 [Oryza sativa Japonica Group] BAD61346.1 hypothetical protein [Oryza sativa Japonica Group] BAF03969.1 Os01g0153500 [Oryza sativa Japonica Group] BAS70457.1 Os01g0153500 [Oryza sativa Japonica Group]					AT3G09110.1_hypothetical protein (DUF674)
Os01g0153550	625		0	0	0	NA	NA	NA	NA		0	0		BAS70458.1_Os01g0153550, partial [Oryza sativa Japonica Group]					.
Os01g0153600	1375		0.340226	0	0.510339	Inf	Inf	1	1		0	0.510339		XP_025878341.1_WASH complex subunit 1 [Oryza sativa Japonica Group] KAF2948462.1 hypothetical protein DAI22_01g037600 [Oryza sativa Japonica Group] BAD61347.1 hypothetical protein [Oryza sativa Japonica Group] BAS70459.1 Os01g0153600 [Oryza sativa Japonica Group]					.
Os01g0153625	714		0	0	0	NA	NA	NA	NA		0	0		BAS70460.1_Os01g0153625, partial [Oryza sativa Japonica Group]					.
Os01g0153700	1788		12.0097	34.3769	0.826098	0.0240306	-5.37898	0.0165035	0.291454		34.3769	0.826098		BAD61349.1_unknown protein [Oryza sativa Japonica Group] BAF03970.1 Os01g0153700 [Oryza sativa Japonica Group] BAG97407.1 unnamed protein product [Oryza sativa Japonica Group] BAS70462.1 Os01g0153700 [Oryza sativa Japonica Group]					.
Os01g0153800	1104		0	0	0	NA	NA	NA	NA		0	0		BAS70463.1_Os01g0153800, partial [Oryza sativa Japonica Group]					AT5G06570.2_alpha/beta-Hydrolases superfamily protein
Os01g0153900	891		0	0	0	NA	NA	NA	NA		0	0		BAS70464.1_Os01g0153900 [Oryza sativa Japonica Group]					AT3G09110.1_hypothetical protein (DUF674)
Os01g0153950	591		0	0	0	NA	NA	NA	NA		0	0		EAZ10590.1_hypothetical protein OsJ_00422 [Oryza sativa Japonica Group] BAS70465.1 Os01g0153950 [Oryza sativa Japonica Group]					.
Os01g0154000	902		0	0	0	NA	NA	NA	NA		0	0		KAB8080020.1_hypothetical protein EE612_000352 [Oryza sativa] BAS70466.1 Os01g0154000 [Oryza sativa Japonica Group]					.
Os01g0154100	856		0	0	0	NA	NA	NA	NA		0	0		KAB8080021.1_hypothetical protein EE612_000353 [Oryza sativa] BAS70467.1 Os01g0154100 [Oryza sativa Japonica Group]					AT3G09110.1_hypothetical protein (DUF674)
Os01g0154200	897		0	0	0	NA	NA	NA	NA		0	0		BAD61352.1_hypothetical protein [Oryza sativa Japonica Group] BAD61417.1 hypothetical protein [Oryza sativa Japonica Group] BAS70468.1 Os01g0154200 [Oryza sativa Japonica Group]					.
Os01g0154250	642		0	0	0	NA	NA	NA	NA		0	0		BAS70469.1_Os01g0154250, partial [Oryza sativa Japonica Group]					.
Os01g0154300	2242		0	0	0	NA	NA	NA	NA		0	0		BAS70470.1_Os01g0154300 [Oryza sativa Japonica Group]					.
Os01g0154500	2831		3.19489	4.04434	2.77016	0.684948	-0.545934	0.792952	1		4.04434	2.77016		XP_015631887.1_uncharacterized protein LOC4324073 [Oryza sativa Japonica Group] EEE53897.1 hypothetical protein OsJ_00426 [Oryza sativa Japonica Group] KAF2948471.1 hypothetical protein DAI22_01g038000 [Oryza sativa Japonica Group] BAD61353.1 unknown protein [Oryza sativa Japonica Group] BAD61418.1 unknown protein [Oryza sativa Japonica Group] BAF03974.1 Os01g0154500 [Oryza sativa Japonica Group]					.
*Os01g0154550	1170		0	0	0	NA	NA	NA	NA		0	0		.					.
Os01g0154600	2085		13.781	22.2439	9.54964	0.429315	-1.21989	0.397064	1		22.2439	9.54964		XP_015631853.1_uncharacterized protein LOC4324074 [Oryza sativa Japonica Group] XP_015631864.1 uncharacterized protein LOC4324074 [Oryza sativa Japonica Group] EAZ10595.1 hypothetical protein OsJ_00427 [Oryza sativa Japonica Group] BAD61354.1 unknown protein [Oryza sativa Japonica Group] BAD61419.1 unknown protein [Oryza sativa Japonica Group] BAF03975.1 Os01g0154600 [Oryza sativa Japonica Group]…					AT3G09120.1_hypothetical protein (DUF674)
Os01g0154950	2340		0	0	0	NA	NA	NA	NA		0	0		BAS70473.1_Os01g0154950, partial [Oryza sativa Japonica Group]					.
Os01g0155000	1274		1.01748	1.01109	1.02068	1.00949	0.0136228	1	1		1.01109	1.02068		XP_015621598.1_probable carboxylesterase 15 [Oryza sativa Japonica Group] EAZ10597.1 hypothetical protein OsJ_00429 [Oryza sativa Japonica Group] BAB44070.1 putative PrMC3 [Oryza sativa Japonica Group] BAB64639.1 putative PrMC3 [Oryza sativa Japonica Group] BAF03977.1 Os01g0155000 [Oryza sativa Japonica Group] BAG87397.1 unnamed protein product [Oryza sativa Japonica Group]					AT5G06570.2_alpha/beta-Hydrolases superfamily protein
Os01g0155200	2551		1.34811	4.04434	0	0	-Inf	0.197425	1		4.04434	0		EAZ10598.1_hypothetical protein OsJ_00430 [Oryza sativa Japonica Group] BAB64641.1 putative S-domain receptor-like protein kinase [Oryza sativa Japonica Group] BAS70476.1 Os01g0155200 [Oryza sativa Japonica Group]					AT2G19130.1_S-locus lectin protein kinase family protein
Os01g0155300	1033		0	0	0	NA	NA	NA	NA		0	0		XP_015621587.1_dirigent protein 25 [Oryza sativa Japonica Group] BAB64642.1 hypothetical protein [Oryza sativa Japonica Group] BAS70477.1 Os01g0155300 [Oryza sativa Japonica Group]					AT1G07730.2_Disease resistance-responsive (dirigent-like protein) family protein
Os01g0155400	5880		532.447	430.722	583.31	1.35426	0.437504	0.552803	1		430.722	583.31		KAB8080031.1_hypothetical protein EE612_000367, partial [Oryza sativa] BAS70478.1 Os01g0155400, partial [Oryza sativa Japonica Group]					AT5G13560.1_structural maintenance of chromosomes protein
Os01g0155500	3553		892.17	261.871	1207.32	4.61036	2.20488	0.00209209	0.0621933		261.871	1207.32		BAS70479.1_Os01g0155500, partial [Oryza sativa Japonica Group]					AT3G46290.1_hercules receptor kinase 1, Gene Name = HERK1
Os01g0155600	2952		788.054	924.132	720.015	0.779126	-0.360071	0.535568	1		924.132	720.015		XP_015618527.1_serine/arginine-rich splicing factor RS2Z32 [Oryza sativa Japonica Group] XP_015618532.1 serine/arginine-rich splicing factor RS2Z32 [Oryza sativa Japonica Group] EAY72601.1 hypothetical protein OsI_00466 [Oryza sativa Indica Group] KAF2948480.1 hypothetical protein DAI22_01g038900 [Oryza sativa Japonica Group] KAF2948482.1 hypothetical protein DAI22_01g038900 [Oryza sativa Japonic…					AT2G37340.1_arginine/serine-rich zinc knuckle-containing protein 33, Gene Name = RS2Z33
Os01g0155800	1564		216.588	10.1109	319.827	31.632	4.98331	4.65901e-05	0.00275779		10.1109	319.827		XP_015634670.1_holotricin-3 [Oryza sativa Japonica Group] EAZ10604.1 hypothetical protein OsJ_00435 [Oryza sativa Japonica Group] BAB64647.1 unknown protein [Oryza sativa Japonica Group] BAF03981.1 Os01g0155800 [Oryza sativa Japonica Group] BAH00938.1 unnamed protein product [Oryza sativa Japonica Group] BAS70481.1 Os01g0155800 [Oryza sativa Japonica Group]					.
Os01g0156000	1869		0	0	0	NA	NA	NA	NA		0	0		XP_015646001.1_protein REVEILLE 8 [Oryza sativa Japonica Group] EEE53900.1 hypothetical protein OsJ_00436 [Oryza sativa Japonica Group] BAF03982.1 Os01g0156000 [Oryza sativa Japonica Group] BAG97899.1 unnamed protein product [Oryza sativa Japonica Group] BAS70482.1 Os01g0156000 [Oryza sativa Japonica Group]					AT5G52660.1_Homeodomain-like superfamily protein
Os01g0156300	837		10.0524	28.3104	0.923388	0.0326166	-4.93825	0.0379282	0.499077		28.3104	0.923388		XP_015642409.1_uncharacterized protein LOC4324083 [Oryza sativa Japonica Group] EAY72605.1 hypothetical protein OsI_00470 [Oryza sativa Indica Group] KAF2948490.1 hypothetical protein DAI22_01g039200 [Oryza sativa Japonica Group] BAD61427.1 unknown protein [Oryza sativa Japonica Group] BAF03983.2 Os01g0156300 [Oryza sativa Japonica Group] BAG98239.1 unnamed protein product [Oryza sativa Japonica …					.
Os01g0157200	1531		0	0	0	NA	NA	NA	NA		0	0		BAD61431.1_unknown protein [Oryza sativa Japonica Group] BAF03984.1 Os01g0157200 [Oryza sativa Japonica Group] BAS70490.1 Os01g0157200 [Oryza sativa Japonica Group]					.
Os01g0157400	658		0	0	0	NA	NA	NA	NA		0	0		EAZ10614.1_hypothetical protein OsJ_00445 [Oryza sativa Japonica Group] KAF2948496.1 hypothetical protein DAI22_01g040000 [Oryza sativa Japonica Group] BAD61433.1 hypothetical protein [Oryza sativa Japonica Group] BAS70492.1 Os01g0157400 [Oryza sativa Japonica Group]					.
Os01g0157500	708		0	0	0	NA	NA	NA	NA		0	0		XP_025878707.1_uncharacterized protein LOC112937859 [Oryza sativa Japonica Group] BAS70493.1 Os01g0157500 [Oryza sativa Japonica Group]					.
Os01g0157600	1020		0	0	0	NA	NA	NA	NA		0	0		BAS70494.1_Os01g0157600, partial [Oryza sativa Japonica Group]					.
Os01g0157700	699		0	0	0	NA	NA	NA	NA		0	0		BAS70495.1_Os01g0157700 [Oryza sativa Japonica Group]					AT2G37090.1_Nucleotide-diphospho-sugar transferases superfamily protein, Gene Name = IRX9
Os01g0157800	2867		50.5622	50.5543	50.5661	1.00023	0.000338383	1	1		50.5543	50.5661		XP_015621539.1_mitochondrial import inner membrane translocase subunit TIM14-1 [Oryza sativa Japonica Group] BAD61437.1 putative DNAJ domain-containing; methylation-controlled J protein [Oryza sativa Japonica Group] BAF03986.1 Os01g0157800 [Oryza sativa Japonica Group] BAH00611.1 unnamed protein product [Oryza sativa Japonica Group] BAS70496.1 Os01g0157800 [Oryza sativa Japonica Group]					AT2G35795.1_Chaperone DnaJ-domain superfamily protein
Os01g0157900	2641		293.71	333.658	273.736	0.820408	-0.285586	0.632549	1		333.658	273.736		XP_015621538.1_cell number regulator 8 [Oryza sativa Japonica Group] EEE53904.1 hypothetical protein OsJ_00450 [Oryza sativa Japonica Group] BAB08185.1 unnamed protein product [Oryza sativa Japonica Group] BAD61438.1 unknown protein [Oryza sativa Japonica Group] BAF03987.1 Os01g0157900 [Oryza sativa Japonica Group] BAG93085.1 unnamed protein product [Oryza sativa Japonica Group]					AT2G37110.1_PLAC8 family protein
Os01g0158000	4763		261.316	305.348	239.301	0.783699	-0.351628	0.60691	1		305.348	239.301		XP_015619230.1_importin subunit alpha-2 [Oryza sativa Japonica Group] Q9FYP9.1 RecName: Full=Importin subunit alpha-2 [Oryza sativa Japonica Group] BAA31222.1 importin alpha [Oryza sativa Japonica Group] BAB08186.1 unnamed protein product [Oryza sativa Japonica Group] BAB64664.1 SRP1 protein homolog [Oryza sativa Japonica Group] BAF03988.1 Os01g0158000 [Oryza sativa Japonica Group] BAG95907.1 unn…					AT5G03070.1_importin alpha isoform 9, Gene Name = IMPA-9
Os01g0158100	911		145.899	153.685	142.005	0.924003	-0.11403	0.855	1		153.685	142.005		XP_015619244.1_protein THYLAKOID ASSEMBLY 8, chloroplastic [Oryza sativa Japonica Group] EAZ10620.1 hypothetical protein OsJ_00452 [Oryza sativa Japonica Group] BAB08187.1 unnamed protein product [Oryza sativa Japonica Group] BAB64665.1 Tha8 -like [Oryza sativa Japonica Group] BAF03989.1 Os01g0158100 [Oryza sativa Japonica Group] BAS70499.1 Os01g0158100 [Oryza sativa Japonica Group]					AT3G27750.1_PPR containing protein, Gene Name = EMB3123
Os01g0158200	2718		233.98	157.729	272.106	1.72514	0.786717	0.361648	1		157.729	272.106		XP_015619238.1_serine carboxypeptidase II-1 [Oryza sativa Japonica Group] EAZ10621.1 hypothetical protein OsJ_00453 [Oryza sativa Japonica Group] KAF2948505.1 hypothetical protein DAI22_01g040800 [Oryza sativa Japonica Group] BAD61439.1 putative carboxypeptidase D [Oryza sativa Japonica Group] BAF03990.1 Os01g0158200 [Oryza sativa Japonica Group] BAG92359.1 unnamed protein product [Oryza sativa J…					AT2G35780.1_serine carboxypeptidase-like 26, Gene Name = scpl26
Os01g0158400	1154		194.022	129.419	226.324	1.74877	0.80634	0.41083	1		129.419	226.324		XP_015630186.1_lectin isoform X1 [Oryza sativa Japonica Group] BAD61079.1 putative lectin 2 [Oryza sativa Japonica Group] BAF03991.1 Os01g0158400 [Oryza sativa Japonica Group] BAG88873.1 unnamed protein product [Oryza sativa Japonica Group] BAS70501.1 Os01g0158400 [Oryza sativa Japonica Group]					AT4G19840.1_phloem protein 2-A1, Gene Name = PP2-A1
Os01g0158500	5158		0.337028	1.01109	0	0	-Inf	0.641082	1		1.01109	0		BAS70502.1_Os01g0158500, partial [Oryza sativa Japonica Group]					AT4G26300.4_Arginyl-tRNA synthetase, class Ic, Gene Name = emb1027
Os01g0158533	4174		0	0	0	NA	NA	NA	NA		0	0		BAS70503.1_Os01g0158533 [Oryza sativa Japonica Group]					.
Os01g0158566	637		1.01109	3.03326	0	0	-Inf	0.222251	1		3.03326	0		BAS70504.1_Os01g0158566, partial [Oryza sativa Japonica Group]					.
Os01g0158600	3288		5.72948	17.1884	0	0	-Inf	0.0260813	0.394128		17.1884	0		XP_015623772.1_receptor like protein 22 [Oryza sativa Japonica Group] BAF03993.1 Os01g0158600 [Oryza sativa Japonica Group] BAG91808.1 unnamed protein product [Oryza sativa Japonica Group] BAS70505.1 Os01g0158600 [Oryza sativa Japonica Group]					AT1G47890.1_receptor like protein 7, Gene Name = RLP7
Os01g0158800	5164		0.337028	1.01109	0	0	-Inf	0.637003	1		1.01109	0		BAS70506.1_Os01g0158800 [Oryza sativa Japonica Group]					AT5G05610.1_alfin-like 1, Gene Name = AL1
Os01g0158900	5436		670.141	1052.54	478.941	0.455034	-1.13595	0.0592804	0.663923		1052.54	478.941		XP_015621682.1_NF-X1-type zinc finger protein NFXL2 [Oryza sativa Japonica Group] BAD61082.1 unknown protein [Oryza sativa Japonica Group] BAF03994.1 Os01g0158900 [Oryza sativa Japonica Group] BAG90117.1 unnamed protein product [Oryza sativa Japonica Group] BAS70508.1 Os01g0158900 [Oryza sativa Japonica Group]					AT5G05660.1_NF-X1-type zinc finger protein NFXL2, Gene Name = NFXL2
Os01g0159000	1264		2.24547	2.02217	2.35711	1.16564	0.221117	1	1		2.02217	2.35711		BAG91889.1_unnamed protein product [Oryza sativa Japonica Group] BAS70510.1 Os01g0159000 [Oryza sativa Japonica Group]					.
Os01g0159200	746		4.70144	4.04434	5.02999	1.24371	0.31465	1	1		4.04434	5.02999		BAS70511.1_Os01g0159200, partial [Oryza sativa Japonica Group]					AT5G03170.1_FASCICLIN-like arabinogalactan-protein 11, Gene Name = FLA11
Os01g0159250	723		0	0	0	NA	NA	NA	NA		0	0		BAS70512.1_Os01g0159250, partial [Oryza sativa Japonica Group]					.
Os01g0159300	4933		394.264	455.999	363.396	0.796923	-0.327488	0.600085	1		455.999	363.396		XP_015620967.1_E3 ubiquitin-protein ligase MBR1 [Oryza sativa Japonica Group] KAB8080056.1 hypothetical protein EE612_000395 [Oryza sativa] AEP20518.1 zinc finger protein [Oryza sativa Japonica Group] KAF2948516.1 hypothetical protein DAI22_01g041800 [Oryza sativa Japonica Group] BAF03997.1 Os01g0159300 [Oryza sativa Japonica Group] BAG93610.1 unnamed protein product [Oryza sativa Japonica Group]					AT2G37150.6_RING/U-box superfamily protein
Os01g0159400	5824		895.098	1183.98	750.656	0.63401	-0.657422	0.267899	1		1183.98	750.656		XP_015622170.1_acyl-coenzyme A oxidase 4, peroxisomal isoform X2 [Oryza sativa Japonica Group] EAY72630.1 hypothetical protein OsI_00496 [Oryza sativa Indica Group] KAB8080057.1 hypothetical protein EE612_000397 [Oryza sativa] EAZ10630.1 hypothetical protein OsJ_00462 [Oryza sativa Japonica Group] KAF2948518.1 hypothetical protein DAI22_01g041900 [Oryza sativa Japonica Group] BAD61086.1 putative …					AT3G51840.1_acyl-CoA oxidase 4, Gene Name = ACX4
Os01g0159500	1164		0	0	0	NA	NA	NA	NA		0	0		BAS70515.1_Os01g0159500, partial [Oryza sativa Japonica Group]					AT1G61566.1_ralf-like 9, Gene Name = RALFL9
Os01g0159600	963		0	0	0	NA	NA	NA	NA		0	0		XP_015629387.1_em-like protein [Oryza sativa Japonica Group] EEC69987.1 hypothetical protein OsI_00498 [Oryza sativa Indica Group] KAB8080058.1 hypothetical protein EE612_000400 [Oryza sativa] BAD61090.1 unknown protein [Oryza sativa Japonica Group] BAF04000.1 Os01g0159600 [Oryza sativa Japonica Group] BAG88987.1 unnamed protein product [Oryza sativa Japonica Group]					AT2G40170.1_Stress induced protein, Gene Name = GEA6
Os01g0159800	1667		28.4128	21.2328	32.0028	1.50724	0.591905	0.826339	1		21.2328	32.0028		BAS70517.1_Os01g0159800 [Oryza sativa Japonica Group]					.
Os01g0160100	3898		50.4334	92.0088	29.6457	0.322205	-1.63395	0.175357	1		92.0088	29.6457		XP_015615261.1_pyruvate decarboxylase 2 [Oryza sativa Japonica Group] EAZ10634.1 hypothetical protein OsJ_00466 [Oryza sativa Japonica Group] BAA96769.1 putative pyruvate decarboxylase [Oryza sativa Japonica Group] BAB08208.1 unnamed protein product [Oryza sativa Japonica Group] BAF04002.1 Os01g0160100 [Oryza sativa Japonica Group] BAS70518.1 Os01g0160100 [Oryza sativa Japonica Group]					AT4G33070.1_Thiamine pyrophosphate dependent pyruvate decarboxylase family protein
Os01g0160150	3627		0	0	0	NA	NA	NA	NA		0	0		BAS70519.1_Os01g0160150, partial [Oryza sativa Japonica Group]					.
Os01g0160200	3212		0.674057	2.02217	0	0	-Inf	0.326616	1		2.02217	0		XP_015645319.1_receptor-like protein 6 [Oryza sativa Japonica Group] XP_025878723.1 receptor-like protein 6 [Oryza sativa Japonica Group] BAF04003.2 Os01g0160200 [Oryza sativa Japonica Group] BAG95602.1 unnamed protein product [Oryza sativa Japonica Group] BAS70520.1 Os01g0160200 [Oryza sativa Japonica Group]					.
Os01g0160700	3069		4.20597	7.0776	2.77016	0.391399	-1.35329	0.516597	1		7.0776	2.77016		EAZ10640.1_hypothetical protein OsJ_00471 [Oryza sativa Japonica Group] BAA96777.1 putative verticillium wilt disease resistance protein [Oryza sativa Japonica Group] BAH90920.1 Os01g0160700 [Oryza sativa Japonica Group] BAS70522.1 Os01g0160700 [Oryza sativa Japonica Group]					.
Os01g0160800	1214		101.92	230.527	37.6165	0.163176	-2.6155	0.0228592	0.363929		230.527	37.6165		XP_015626811.1_protein synthesis inhibitor I [Oryza sativa Japonica Group] BAB85659.1 ribosome inactivating protein 2 [Oryza sativa] EAZ10641.1 hypothetical protein OsJ_00472 [Oryza sativa Japonica Group] BAA96779.1 putative protein synthesis inhibitor I [Oryza sativa Japonica Group] BAC00557.1 putative protein synthesis inhibitor I [Oryza sativa Japonica Group] BAF04004.1 Os01g0160800 [Oryza sat…					.
Os01g0161000	3033		0	0	0	NA	NA	NA	NA		0	0		BAS70527.1_Os01g0161000 [Oryza sativa Japonica Group]					.
Os01g0161200	4419		0	0	0	NA	NA	NA	NA		0	0		EEE53918.1_hypothetical protein OsJ_00476 [Oryza sativa Japonica Group] BAF04008.1 Os01g0161200 [Oryza sativa Japonica Group] BAS70529.1 Os01g0161200 [Oryza sativa Japonica Group]					.
Os01g0161300	3311		0	0	0	NA	NA	NA	NA		0	0		BAS70528.1_Os01g0161300 [Oryza sativa Japonica Group]					AT1G45616.1_receptor like protein 6, Gene Name = RLP6
Os01g0162001	749		16.3051	18.1995	15.3579	0.843865	-0.244916	0.790547	1		18.1995	15.3579		BAS70530.1_Os01g0162001 [Oryza sativa Japonica Group]					.
Os01g0162101	499		0	0	0	NA	NA	NA	NA		0	0		BAS70531.1_Os01g0162101, partial [Oryza sativa Japonica Group]					AT1G51340.2_MATE efflux family protein
Os01g0162200	1299		47.6946	81.8979	30.593	0.37355	-1.42063	0.270234	1		81.8979	30.593		BAS70532.1_Os01g0162200 [Oryza sativa Japonica Group]					.
Os01g0162300	1080		21.91	64.7095	0.510339	0.00788662	-6.98638	4.41962e-06	0.000355881		64.7095	0.510339		BAF04010.1_Os01g0162300, partial [Oryza sativa Japonica Group] BAS70533.1 Os01g0162300, partial [Oryza sativa Japonica Group]					AT4G13810.1_receptor like protein 47, Gene Name = RLP47
Os01g0162400	946		8.08868	24.266	0	0	-Inf	0.00102439	0.0355021		24.266	0		BAS70534.1_Os01g0162400, partial [Oryza sativa Japonica Group]					.
Os01g0162500	3146		1.28645	3.03326	0.413049	0.136173	-2.87648	0.371542	1		3.03326	0.413049		BAS70535.1_Os01g0162500, partial [Oryza sativa Japonica Group]					.
Os01g0162701	1587		0.674057	2.02217	0	0	-Inf	0.361275	1		2.02217	0		BAS70538.1_Os01g0162701 [Oryza sativa Japonica Group]					.
Os01g0162800	3537		4.30594	1.01109	5.95337	5.8881	2.5578	0.648087	1		1.01109	5.95337		BAS70537.1_Os01g0162800 [Oryza sativa Japonica Group]					AT2G33020.1_receptor like protein 24, Gene Name = RLP24
Os01g0162900	2021		2.64096	5.05543	1.43373	0.283602	-1.81806	0.4893	1		5.05543	1.43373		BAF04013.1_Os01g0162900 [Oryza sativa Japonica Group] BAS70539.1 Os01g0162900 [Oryza sativa Japonica Group]					.
Os01g0163000	3092		4.43566	1.01109	6.14795	6.08055	2.6042	0.661967	1		1.01109	6.14795		BAF04014.1_Os01g0163000, partial [Oryza sativa Japonica Group] BAS70540.1 Os01g0163000, partial [Oryza sativa Japonica Group]					AT3G11080.1_receptor like protein 35, Gene Name = RLP35
Os01g0163450	2254		0	0	0	NA	NA	NA	NA		0	0		BAS70543.1_Os01g0163450, partial [Oryza sativa Japonica Group]					.
Os01g0163616	254		0	0	0	NA	NA	NA	NA		0	0		BAS70545.1_Os01g0163616, partial [Oryza sativa Japonica Group]					.
Os01g0164075	537		0	0	0	NA	NA	NA	NA		0	0		XP_015636656.1_non-classical arabinogalactan protein 30 [Oryza sativa Japonica Group] EAZ10660.1 hypothetical protein OsJ_00490 [Oryza sativa Japonica Group] BAS70551.1 Os01g0164075 [Oryza sativa Japonica Group]					AT5G05500.1_Pollen Ole e 1 allergen and extensin family protein, Gene Name = MOP10
Os01g0164300	585		0	0	0	NA	NA	NA	NA		0	0		XP_015642367.1_non-classical arabinogalactan protein 31 [Oryza sativa Japonica Group] EAZ10663.1 hypothetical protein OsJ_00493 [Oryza sativa Japonica Group] KAF2948556.1 hypothetical protein DAI22_01g044800 [Oryza sativa Japonica Group] BAS70554.1 Os01g0164300 [Oryza sativa Japonica Group]					AT5G05500.1_Pollen Ole e 1 allergen and extensin family protein, Gene Name = MOP10
Os01g0164400	2888		292.924	252.771	313.001	1.23828	0.308335	0.730834	1		252.771	313.001		KAB8080078.1_hypothetical protein EE612_000422 [Oryza sativa]					AT5G58470.2_TBP-associated factor 15B, Gene Name = TAF15b
Os01g0164500	3392		229.535	237.605	225.499	0.949052	-0.0754415	0.876831	1		237.605	225.499		XP_015620894.1_DEAD-box ATP-dependent RNA helicase 18 [Oryza sativa Japonica Group] Q761Z9.2 RecName: Full=DEAD-box ATP-dependent RNA helicase 18; AltName: Full=BRI1-KD-interacting protein 115; Short=BIP115 [Oryza sativa Japonica Group] EAZ10665.1 hypothetical protein OsJ_00495 [Oryza sativa Japonica Group] BAB64789.1 putative RNA helicase [Oryza sativa Japonica Group] BAC00580.1 putative RNA hel…					AT5G05450.1_P-loop containing nucleoside triphosphate hydrolases superfamily protein
Os01g0164600	3084		1521.85	2071.71	1246.92	0.601877	-0.73246	0.224881	1		2071.71	1246.92		XP_015626680.1_probable protein phosphatase 2C 1 isoform X1 [Oryza sativa Japonica Group] Q942P9.1 RecName: Full=Probable protein phosphatase 2C 1; Short=OsPP2C01 [Oryza sativa Japonica Group] EAZ10666.1 hypothetical protein OsJ_00496 [Oryza sativa Japonica Group] KAF2948564.1 hypothetical protein DAI22_01g045100 [Oryza sativa Japonica Group] BAB64790.1 putative senescence-associated protein [Ory…					AT2G30170.1_Protein phosphatase 2C family protein, Gene Name = PBCP
*Os01g0164650	610		0	0	0	NA	NA	NA	NA		0	0		.					.
Os01g0164700	6971		192.022	194.128	190.969	0.983725	-0.0236737	0.935193	1		194.128	190.969		KAB8080081.1_hypothetical protein EE612_000425 [Oryza sativa] BAH90923.1 Os01g0164700 [Oryza sativa Japonica Group] BAS70558.1 Os01g0164700 [Oryza sativa Japonica Group]					AT5G63220.2_golgi-to-ER traffic-like protein
Os01g0164800	11536		16.8335	25.2771	12.6117	0.498936	-1.00307	0.434193	1		25.2771	12.6117		XP_015622733.1_protein BREAST CANCER SUSCEPTIBILITY 2 homolog B isoform X1 [Oryza sativa Japonica Group] XP_015622741.1 protein BREAST CANCER SUSCEPTIBILITY 2 homolog B isoform X1 [Oryza sativa Japonica Group]					AT5G01630.1_BRCA2-like B, Gene Name = BRCA2B
Os01g0165000	4822		92.624	136.496	70.6878	0.517873	-0.949331	0.318518	1		136.496	70.6878		XP_025878770.1_dehydration-responsive element-binding protein 2A [Oryza sativa Japonica Group] Q0JQF7.1 RecName: Full=Dehydration-responsive element-binding protein 2A; Short=OsDREB2A [Oryza sativa Japonica Group] AAN02487.2 DRE binding protein 2 [Oryza sativa] BAF04021.1 Os01g0165000 [Oryza sativa Japonica Group] BAS70561.1 Os01g0165000 [Oryza sativa Japonica Group]					AT5G05410.2_DRE-binding protein 2A, Gene Name = DREB2A
Os01g0165100	2141		0	0	0	NA	NA	NA	NA		0	0		XP_015621338.1_uncharacterized protein LOC4327135 [Oryza sativa Japonica Group] EAY72666.1 hypothetical protein OsI_00532 [Oryza sativa Indica Group] KAB8080086.1 hypothetical protein EE612_000431 [Oryza sativa] EAZ10670.1 hypothetical protein OsJ_00500 [Oryza sativa Japonica Group] BAD68290.1 unknown protein [Oryza sativa Japonica Group] BAF04022.1 Os01g0165100 [Oryza sativa Japonica Group]					AT2G40390.1_neuronal PAS domain protein
Os01g0165200	5658		22.7489	60.6651	3.79084	0.062488	-4.00028	0.00585527	0.136106		60.6651	3.79084		XP_015623026.1_kelch-like protein 1 isoform X1 [Oryza sativa Japonica Group] KAF2948575.1 hypothetical protein DAI22_01g045600 [Oryza sativa Japonica Group] BAD68291.1 putative Kelch-like protein 5 [Oryza sativa Japonica Group] BAF04023.1 Os01g0165200 [Oryza sativa Japonica Group] BAG90074.1 unnamed protein product [Oryza sativa Japonica Group] BAS70563.1 Os01g0165200 [Oryza sativa Japonica Group]					AT5G01660.3_influenza virus NS1A-binding protein
Os01g0165600	621		0.337028	1.01109	0	0	-Inf	0.622175	1		1.01109	0		XP_015644624.1_uncharacterized protein LOC107277399 [Oryza sativa Japonica Group] EAY72670.1 hypothetical protein OsI_00536 [Oryza sativa Indica Group] KAB8080089.1 hypothetical protein EE612_000435 [Oryza sativa] EAZ10672.1 hypothetical protein OsJ_00502 [Oryza sativa Japonica Group] KAF2948578.1 hypothetical protein DAI22_01g045800 [Oryza sativa Japonica Group] BAB64796.1 unknown protein [Oryza…					AT1G06980.1_6,7-dimethyl-8-ribityllumazine synthase
Os01g0165800	4038		142.999	90.9977	169	1.85719	0.893125	0.346622	1		90.9977	169		XP_015621504.1_uncharacterized protein LOC4327138 [Oryza sativa Japonica Group] KAB8080090.1 hypothetical protein EE612_000437 [Oryza sativa] BAS70567.1 Os01g0165800 [Oryza sativa Japonica Group]					AT1G67370.1_DNA-binding HORMA family protein, Gene Name = ASY1
Os01g0166100	3047		290.997	289.17	291.91	1.00947	0.0136037	1	1		289.17	291.91		XP_015621984.1_probable staphylococcal-like nuclease CAN1 [Oryza sativa Japonica Group] Q942N7.1 RecName: Full=Probable staphylococcal-like nuclease CAN1; AltName: Full=Calcium-dependent nuclease 1; Short=Ca(2+)-dependent nuclease 1 [Oryza sativa Japonica Group] EAZ10677.1 hypothetical protein OsJ_00507 [Oryza sativa Japonica Group] KAF2948583.1 hypothetical protein DAI22_01g046300 [Oryza sativa …					AT3G56170.1_Ca-2+ dependent nuclease, Gene Name = CAN
Os01g0166200	846		3.47665	2.02217	4.20389	2.0789	1.05582	0.944947	1		2.02217	4.20389		BAS70570.1_Os01g0166200, partial [Oryza sativa Japonica Group]					.
Os01g0166300	1401		34.2061	28.3104	37.154	1.31238	0.392185	0.884037	1		28.3104	37.154		BAS70571.1_Os01g0166300 [Oryza sativa Japonica Group]					AT3G56170.1_Ca-2+ dependent nuclease, Gene Name = CAN
Os01g0166400	3229		13.7577	14.1552	13.5589	0.957878	-0.0620864	0.897074	1		14.1552	13.5589		KAB8080095.1_hypothetical protein EE612_000442 [Oryza sativa] BAS70573.1 Os01g0166400 [Oryza sativa Japonica Group]					AT4G35530.1_phosphatidylinositolglycan-like protein
Os01g0166500	1078		45.3239	47.521	44.2253	0.930648	-0.103693	0.864585	1		47.521	44.2253		XP_015634307.1_uncharacterized protein LOC4327143 [Oryza sativa Japonica Group] KAF2948591.1 hypothetical protein DAI22_01g046600 [Oryza sativa Japonica Group] BAB39898.1 P0028E10.1 [Oryza sativa Japonica Group] BAB64804.1 unknown protein [Oryza sativa Japonica Group] BAF04030.1 Os01g0166500 [Oryza sativa Japonica Group] BAG95193.1 unnamed protein product [Oryza sativa Japonica Group]					AT2G40475.1_hypothetical protein, Gene Name = ASG8
Os01g0166700	3128		869.41	902.899	852.666	0.944364	-0.0825847	0.861595	1		902.899	852.666		XP_015620682.1_proactivator polypeptide-like 1 [Oryza sativa Japonica Group] XP_025878792.1 proactivator polypeptide-like 1 [Oryza sativa Japonica Group] EAZ10680.1 hypothetical protein OsJ_00511 [Oryza sativa Japonica Group] KAF2948592.1 hypothetical protein DAI22_01g046700 [Oryza sativa Japonica Group] BAD68299.1 unknown protein [Oryza sativa Japonica Group] BAF04031.2 Os01g0166700 [Oryza sativ…					AT3G51730.1_saposin B domain-containing protein
Os01g0166800	3780		250.497	227.494	261.998	1.15167	0.203726	0.841954	1		227.494	261.998		XP_015620670.1_mini-chromosome maintenance complex-binding protein [Oryza sativa Japonica Group] KAF2948593.1 hypothetical protein DAI22_01g046800 [Oryza sativa Japonica Group] BAD68300.1 unknown protein [Oryza sativa Japonica Group] BAF04032.1 Os01g0166800 [Oryza sativa Japonica Group] BAG93636.1 unnamed protein product [Oryza sativa Japonica Group] BAG94096.1 unnamed protein product [Oryza sati…					AT2G40550.1_E2F target protein 1 (ETG1), Gene Name = ETG1
Os01g0167100	1709		44.5159	36.3991	48.5743	1.33449	0.416291	0.812791	1		36.3991	48.5743		KAB8080100.1_hypothetical protein EE612_000449 [Oryza sativa] BAS70578.1 Os01g0167100 [Oryza sativa Japonica Group]					.
Os01g0167400	1269		219.556	330.625	164.022	0.496096	-1.01131	0.173024	1		330.625	164.022		XP_015629000.1_protein synthesis inhibitor II isoform X2 [Oryza sativa Japonica Group] XP_015629008.1 protein synthesis inhibitor II isoform X2 [Oryza sativa Japonica Group] BAB85658.1 ribosome inactivating protein 1 [Oryza sativa] EAZ10684.1 hypothetical protein OsJ_00514 [Oryza sativa Japonica Group] KAF2948596.1 hypothetical protein DAI22_01g047000 [Oryza sativa Japonica Group] KAF2948597.1 hy…					.
Os01g0167500	3241		611.867	524.753	655.424	1.24901	0.32079	0.64627	1		524.753	655.424		XP_015619664.1_UDP-xylose transporter 3 [Oryza sativa Japonica Group] EEC70006.1 hypothetical protein OsI_00550 [Oryza sativa Indica Group] KAB8080102.1 hypothetical protein EE612_000456 [Oryza sativa] EEE53932.1 hypothetical protein OsJ_00515 [Oryza sativa Japonica Group] KAF2948599.1 hypothetical protein DAI22_01g047100 [Oryza sativa Japonica Group] BAB39904.1 P0028E10.8 [Oryza sativa Japonica …					AT1G06890.1_nodulin MtN21 /EamA-like transporter family protein
Os01g0167600	1178		2.51444	4.04434	1.74949	0.432576	-1.20897	0.64565	1		4.04434	1.74949		BAS70582.1_Os01g0167600 [Oryza sativa Japonica Group]					.
Os01g0167700	8097		15.4396	20.2217	13.0486	0.645277	-0.632009	0.664821	1		20.2217	13.0486		KAF2948610.1_hypothetical protein DAI22_01g047300 [Oryza sativa Japonica Group] BAS70583.1 Os01g0167700 [Oryza sativa Japonica Group]					AT2G30480.13_hypothetical protein
Os01g0167750	1927		13.6152	13.1441	13.8508	1.05377	0.0755547	1	1		13.1441	13.8508		XP_015640021.1_pentatricopeptide repeat-containing protein At5g66631 [Oryza sativa Japonica Group] KAF2948612.1 hypothetical protein DAI22_01g047400 [Oryza sativa Japonica Group] BAD68304.1 hypothetical protein [Oryza sativa Japonica Group] BAD68308.1 hypothetical protein [Oryza sativa Japonica Group] BAH90927.1 Os01g0167750 [Oryza sativa Japonica Group] BAS70584.1 Os01g0167750 [Oryza sativa Japo…					AT5G66631.1_Tetratricopeptide repeat (TPR)-like superfamily protein
Os01g0167800	4248		54.8023	31.3436	66.5317	2.12265	1.08587	0.510004	1		31.3436	66.5317		BAS70585.1_Os01g0167800 [Oryza sativa Japonica Group]					.
Os01g0167900	3203		24.077	19.2106	26.5103	1.37998	0.464647	0.921884	1		19.2106	26.5103		XP_015622367.1_protein NETWORKED 4A [Oryza sativa Japonica Group] XP_015622375.1 protein NETWORKED 4A [Oryza sativa Japonica Group] XP_025878822.1 protein NETWORKED 4A [Oryza sativa Japonica Group] EAZ10690.1 hypothetical protein OsJ_00520 [Oryza sativa Japonica Group] KAF2948613.1 hypothetical protein DAI22_01g047500 [Oryza sativa Japonica Group] KAF2948614.1 hypothetical protein DAI22_01g047500…					AT5G58320.1_Kinase interacting (KIP1-like) family protein, Gene Name = NET4A
Os01g0168000	442		0	0	0	NA	NA	NA	NA		0	0		EEE53934.1_hypothetical protein OsJ_00521 [Oryza sativa Japonica Group] KAF2948615.1 hypothetical protein DAI22_01g047600 [Oryza sativa Japonica Group] BAD68305.1 unknown protein [Oryza sativa Japonica Group] BAD68309.1 unknown protein [Oryza sativa Japonica Group] BAH00183.1 unnamed protein product [Oryza sativa Japonica Group]					.
Os01g0168100	5184		928.291	735.059	1024.91	1.39432	0.479562	0.500711	1		735.059	1024.91		XP_015620934.1_protein NETWORKED 4B [Oryza sativa Japonica Group] XP_015620935.1 protein NETWORKED 4B [Oryza sativa Japonica Group] KAF2948616.1 hypothetical protein DAI22_01g047700 [Oryza sativa Japonica Group] KAF2948617.1 hypothetical protein DAI22_01g047700 [Oryza sativa Japonica Group] BAB39912.1 P0028E10.16 [Oryza sativa Japonica Group] BAB64818.1 kinase interacting protein 1 -like [Oryza s…					AT5G58320.1_Kinase interacting (KIP1-like) family protein, Gene Name = NET4A
Os01g0168200	2644		167.731	134.474	184.36	1.37097	0.455195	0.656367	1		134.474	184.36		XP_015625017.1_thioredoxin H4-1 [Oryza sativa Japonica Group] Q9AS75.1 RecName: Full=Thioredoxin H4-1; Short=OsTrxh4-1; AltName: Full=OsTrx01 [Oryza sativa Japonica Group] EEE53937.1 hypothetical protein OsJ_00524 [Oryza sativa Japonica Group] KAF2948618.1 hypothetical protein DAI22_01g047900 [Oryza sativa Japonica Group] BAB39913.1 thioredoxin-like protein [Oryza sativa Japonica Group] BAB64819.…					AT3G08710.1_thioredoxin H-type 9, Gene Name = TH9
Os01g0168300	3149		129.825	149.641	119.917	0.80137	-0.31946	0.678395	1		149.641	119.917		XP_015621570.1_uncharacterized protein LOC4325190 [Oryza sativa Japonica Group] EEE53938.1 hypothetical protein OsJ_00525 [Oryza sativa Japonica Group] KAF2948619.1 hypothetical protein DAI22_01g048000 [Oryza sativa Japonica Group] BAB39914.1 P0028E10.18 [Oryza sativa Japonica Group] BAB92504.1 unknown protein [Oryza sativa Japonica Group] BAF04042.1 Os01g0168300 [Oryza sativa Japonica Group]					AT3G56430.1_import inner membrane translocase subunit
*Os01g0168350	638		0	0	0	NA	NA	NA	NA		0	0		.					.
Os01g0168400	3682		51.064	50.5543	51.3188	1.01512	0.0216552	1	1		50.5543	51.3188		XP_015621569.1_RING finger and transmembrane domain-containing protein 2 [Oryza sativa Japonica Group] KAF2948620.1 hypothetical protein DAI22_01g048100 [Oryza sativa Japonica Group] BAD68310.1 unknown protein [Oryza sativa Japonica Group] BAF04043.1 Os01g0168400 [Oryza sativa Japonica Group] BAS70593.1 Os01g0168400 [Oryza sativa Japonica Group]					AT5G01960.1_RING/U-box superfamily protein
Os01g0168450	3432		0	0	0	NA	NA	NA	NA		0	0		KAB8080113.1_hypothetical protein EE612_000472, partial [Oryza sativa]					.
Os01g0168500	4585		167.25	158.74	171.504	1.08041	0.111575	0.939519	1		158.74	171.504		XP_015620970.1_autophagy-related protein 18d [Oryza sativa Japonica Group] XP_015620972.1 autophagy-related protein 18d [Oryza sativa Japonica Group] XP_015620973.1 autophagy-related protein 18d [Oryza sativa Japonica Group] EEC70011.1 hypothetical protein OsI_00560 [Oryza sativa Indica Group] KAF2948622.1 hypothetical protein DAI22_01g048300 [Oryza sativa Japonica Group] BAD68311.1 unknown prote…					AT3G56440.1_yeast autophagy 18 D-like protein, Gene Name = ATG18D
Os01g0168600	3957		110.02	116.275	106.893	0.919312	-0.121374	0.855412	1		116.275	106.893		KAB8080116.1_hypothetical protein EE612_000475 [Oryza sativa] BAS70595.1 Os01g0168600 [Oryza sativa Japonica Group]					AT1G14020.1_O-fucosyltransferase family protein
Os01g0168800	2312		21.5371	18.1995	23.2059	1.27508	0.350588	0.93077	1		18.1995	23.2059		XP_015625889.1_uncharacterized protein LOC4325195 [Oryza sativa Japonica Group] KAF2948627.1 hypothetical protein DAI22_01g048500 [Oryza sativa Japonica Group] BAB39918.1 P0028E10.22 [Oryza sativa Japonica Group] BAB92508.1 hydrolase -like protein [Oryza sativa Japonica Group] BAF04046.1 Os01g0168800 [Oryza sativa Japonica Group] BAS70596.1 Os01g0168800 [Oryza sativa Japonica Group]					AT5G21950.1_alpha/beta-Hydrolases superfamily protein
Os01g0168850	804		0	0	0	NA	NA	NA	NA		0	0		BAS70597.1_Os01g0168850 [Oryza sativa Japonica Group]					.
Os01g0169000	366		0	0	0	NA	NA	NA	NA		0	0		BAS70599.1_Os01g0169000, partial [Oryza sativa Japonica Group]					.
Os01g0169400	2096		0.337028	1.01109	0	0	-Inf	0.64168	1		1.01109	0		XP_015648006.1_protein LATERAL ORGAN BOUNDARIES [Oryza sativa Japonica Group] XP_025878847.1 protein LATERAL ORGAN BOUNDARIES [Oryza sativa Japonica Group] KAF2948631.1 hypothetical protein DAI22_01g048900 [Oryza sativa Japonica Group] BAB39926.1 P0028E10.30 [Oryza sativa Japonica Group] BAB92516.1 putative LOB domain protein 25 [Oryza sativa Japonica Group] BAD88527.1 LOB domain protein [Oryza s…					AT5G63090.1_Lateral organ boundaries (LOB) domain family protein, Gene Name = LOB
Os01g0169500	14518		500.064	559.13	470.532	0.841542	-0.248892	0.672785	1		559.13	470.532		XP_015647996.1_protein RST1 [Oryza sativa Japonica Group] KAF2948632.1 hypothetical protein DAI22_01g049000 [Oryza sativa Japonica Group] BAB92518.1 putative RST1 [Oryza sativa Japonica Group] BAF04048.1 Os01g0169500 [Oryza sativa Japonica Group] BAS70602.1 Os01g0169500 [Oryza sativa Japonica Group]					AT3G27670.1_ARM repeat superfamily protein, Gene Name = RST1
Os01g0169800	4387		213.522	177.951	231.308	1.29984	0.378334	0.685202	1		177.951	231.308		XP_015648041.1_tryptophan aminotransferase-related protein 2 [Oryza sativa Japonica Group] XP_015648050.1 tryptophan aminotransferase-related protein 2 [Oryza sativa Japonica Group] Q5VQG8.1 RecName: Full=Tryptophan aminotransferase-related protein 2; Short=OsTAR2; AltName: Full=Protein FISH BONE [Oryza sativa Japonica Group] BAD68317.1 putative alliinase precursor [Oryza sativa Japonica Group] B…					AT4G24670.1_tryptophan aminotransferase related 2, Gene Name = TAR2
Os01g0169900	4326		369.662	392.301	358.343	0.913438	-0.130622	0.816584	1		392.301	358.343		XP_015648026.1_class E vacuolar protein-sorting machinery protein HSE1 [Oryza sativa Japonica Group] EAY72703.1 hypothetical protein OsI_00570 [Oryza sativa Indica Group] KAB8080124.1 hypothetical protein EE612_000488 [Oryza sativa] EAZ10703.1 hypothetical protein OsJ_00537 [Oryza sativa Japonica Group] KAF2948635.1 hypothetical protein DAI22_01g049200 [Oryza sativa Japonica Group] BAD68319.1 veg…					AT3G01560.1_proline-rich receptor-like kinase, putative (DUF1421)
Os01g0170000	1218		27.5474	18.1995	32.2213	1.77045	0.824112	0.736997	1		18.1995	32.2213		BAF04051.1_Os01g0170000, partial [Oryza sativa Japonica Group] BAS70608.1 Os01g0170000, partial [Oryza sativa Japonica Group]					AT5G40390.1_Raffinose synthase family protein, Gene Name = SIP1
Os01g0170051	3247		99.8508	110.208	94.672	0.859028	-0.219223	0.755821	1		110.208	94.672		BAS70609.1_Os01g0170051 [Oryza sativa Japonica Group]					.
Os01g0170100	4305		128.103	120.319	131.995	1.09704	0.133616	0.961651	1		120.319	131.995		BAS70610.1_Os01g0170100, partial [Oryza sativa Japonica Group]					AT4G34140.5_D111/G-patch domain-containing protein
Os01g0170300	4128		2.97479	7.0776	0.923388	0.130466	-2.93825	0.223674	1		7.0776	0.923388		XP_015647739.1_LRR receptor-like serine/threonine-protein kinase [Oryza sativa Japonica Group] EAZ10706.1 hypothetical protein OsJ_00540 [Oryza sativa Japonica Group] KAF2948642.1 hypothetical protein DAI22_01g049500 [Oryza sativa Japonica Group] BAD68249.1 putative receptor-like protein kinase INRPK1 [Oryza sativa Japonica Group] BAH01025.1 unnamed protein product [Oryza sativa Japonica Group] B…					AT5G56040.2_Leucine-rich receptor-like protein kinase family protein
Os01g0170500	5870		0.674057	2.02217	0	0	-Inf	0.355114	1		2.02217	0		KAF2948643.1_hypothetical protein DAI22_01g049600 [Oryza sativa Japonica Group] BAD68250.1 putative ZmEBE-1 protein [Oryza sativa Japonica Group] BAF04055.1 Os01g0170500 [Oryza sativa Japonica Group] BAS70612.1 Os01g0170500 [Oryza sativa Japonica Group]					AT1G23340.2_carboxyl-terminal proteinase, putative (DUF239)
Os01g0170600	5184		804.118	440.833	985.76	2.23613	1.161	0.0911995	0.845704		440.833	985.76		XP_015622195.1_uncharacterized protein LOC4327636 [Oryza sativa Japonica Group] XP_015622196.1 uncharacterized protein LOC4327636 [Oryza sativa Japonica Group] KAF2948644.1 hypothetical protein DAI22_01g049700 [Oryza sativa Japonica Group] BAS70613.1 Os01g0170600 [Oryza sativa Japonica Group]					.
Os01g0170700	4207		22.2281	30.3326	18.1759	0.59922	-0.738842	0.582339	1		30.3326	18.1759		XP_015622194.1_uncharacterized protein LOC4327637 isoform X2 [Oryza sativa Japonica Group] BAD68251.1 unknown protein [Oryza sativa Japonica Group] BAF04057.2 Os01g0170700 [Oryza sativa Japonica Group] BAG94984.1 unnamed protein product [Oryza sativa Japonica Group] BAS70615.1 Os01g0170700 [Oryza sativa Japonica Group]					.
Os01g0170800	2512		25.8111	29.3215	24.0559	0.820418	-0.285569	0.803859	1		29.3215	24.0559		BAS70617.1_Os01g0170800, partial [Oryza sativa Japonica Group]					.
Os01g0170900	1003		6.95963	7.0776	6.90065	0.974999	-0.0365269	1	1		7.0776	6.90065		XP_015621267.1_uncharacterized protein LOC4327639 [Oryza sativa Japonica Group] EAY72711.1 hypothetical protein OsI_00577 [Oryza sativa Indica Group] EAZ10712.1 hypothetical protein OsJ_00546 [Oryza sativa Japonica Group] KAF2948648.1 hypothetical protein DAI22_01g050100 [Oryza sativa Japonica Group] BAB64775.1 unknown protein [Oryza sativa Japonica Group] BAF04059.1 Os01g0170900 [Oryza sativa Ja…					.
Os01g0171000	5533		156.229	305.348	81.6694	0.267464	-1.90259	0.0202695	0.33373		305.348	81.6694		XP_015621261.1_protein NSP-INTERACTING KINASE 3 [Oryza sativa Japonica Group] EEC70017.1 hypothetical protein OsI_00578 [Oryza sativa Indica Group] KAB8080135.1 hypothetical protein EE612_000503 [Oryza sativa] EAZ10713.1 hypothetical protein OsJ_00547 [Oryza sativa Japonica Group] KAF2948649.1 hypothetical protein DAI22_01g050200 [Oryza sativa Japonica Group] BAD68255.1 putative brassinosteroid i…					AT1G60800.1_NSP-interacting kinase 3, Gene Name = NIK3
Os01g0171100	2479		0.955818	0	1.43373	Inf	Inf	0.921592	1		0	1.43373		BAS70621.1_Os01g0171100 [Oryza sativa Japonica Group]					AT3G04710.1_ankyrin repeat family protein, Gene Name = TPR10
Os01g0171200	5612		0	0	0	NA	NA	NA	NA		0	0		BAS70624.1_Os01g0171200 [Oryza sativa Japonica Group]					.
Os01g0171800	3564		212.679	162.785	237.626	1.45976	0.54573	0.566348	1		162.785	237.626		XP_015621554.1_uncharacterized protein LOC4327642 [Oryza sativa Japonica Group] XP_015621561.1 uncharacterized protein LOC4327642 [Oryza sativa Japonica Group] KAF2948663.1 hypothetical protein DAI22_01g050900 [Oryza sativa Japonica Group] BAF04062.2 Os01g0171800 [Oryza sativa Japonica Group] BAG90698.1 unnamed protein product [Oryza sativa Japonica Group] BAS70628.1 Os01g0171800 [Oryza sativa Ja…					AT5G62960.1_UDP-N-acetylglucosamine-N-acetylmuramyl-pyrophosphoryl-undecaprenol N-acetylglucosamine protein
Os01g0172000	3566		279.815	207.272	316.087	1.52498	0.608793	0.461681	1		207.272	316.087		BAS70630.1_Os01g0172000 [Oryza sativa Japonica Group]					AT2G47760.3_asparagine-linked glycosylation 3, Gene Name = ALG3
Os01g0172100	2442		459.559	354.891	511.893	1.4424	0.528467	0.491415	1		354.891	511.893		XP_015621423.1_phosphoenolpyruvate/phosphate translocator 3, chloroplastic [Oryza sativa Japonica Group] XP_015621424.1 phosphoenolpyruvate/phosphate translocator 3, chloroplastic [Oryza sativa Japonica Group] Q5VQL3.1 RecName: Full=Phosphoenolpyruvate/phosphate translocator 3, chloroplastic; Short=OsPPT3; Flags: Precursor [Oryza sativa Japonica Group] KAF2948665.1 hypothetical protein DAI22_01g0…					AT5G33320.1_Glucose-6-phosphate/phosphate translocator-like protein, Gene Name = CUE1
Os01g0172200	4892		167.695	176.94	163.073	0.921627	-0.117745	0.850986	1		176.94	163.073		XP_015621419.1_DEAD-box ATP-dependent RNA helicase 14 isoform X1 [Oryza sativa Japonica Group] KAB8080143.1 hypothetical protein EE612_000514 [Oryza sativa] KAF2948667.1 hypothetical protein DAI22_01g051300 [Oryza sativa Japonica Group] BAD68263.1 putative p68 RNA helicase [Oryza sativa Japonica Group] BAF04065.1 Os01g0172200 [Oryza sativa Japonica Group] BAG94553.1 unnamed protein product [Oryza…					AT3G01540.1_DEAD box RNA helicase 1, Gene Name = DRH1
Os01g0172300	3008		273.954	305.348	258.257	0.845779	-0.241647	0.696564	1		305.348	258.257		XP_015627121.1_uncharacterized protein LOC4327646 [Oryza sativa Japonica Group] KAB8080144.1 hypothetical protein EE612_000516 [Oryza sativa] EEE53958.1 hypothetical protein OsJ_00558 [Oryza sativa Japonica Group] KAF2948668.1 hypothetical protein DAI22_01g051400 [Oryza sativa Japonica Group] BAB64786.1 unknown protein [Oryza sativa Japonica Group] BAF04066.1 Os01g0172300 [Oryza sativa Japonica G…					AT5G25360.1_hypothetical protein
Os01g0172400	4125		3537.47	4096.92	3257.74	0.795169	-0.330667	0.584334	1		4096.92	3257.74		XP_015646609.1_phospholipase D alpha 1 [Oryza sativa Japonica Group] Q43007.2 RecName: Full=Phospholipase D alpha 1; Short=PLD alpha 1; AltName: Full=Choline phosphatase 1; AltName: Full=Phosphatidylcholine-hydrolyzing phospholipase D 1; Flags: Precursor [Oryza sativa Japonica Group] KAB8080145.1 hypothetical protein EE612_000518 [Oryza sativa] EEE53959.1 hypothetical protein OsJ_00559 [Oryza sat…					AT3G15730.1_phospholipase D alpha 1, Gene Name = PLDALPHA1
Os01g0172600	1498		41.5804	32.3547	46.1933	1.42771	0.513706	0.787705	1		32.3547	46.1933		KAB8080150.1_hypothetical protein EE612_000520, partial [Oryza sativa] BAS70639.1 Os01g0172600, partial [Oryza sativa Japonica Group]					AT2G41480.1_peroxidase superfamily protein
Os01g0172701	985		0	0	0	NA	NA	NA	NA		0	0		KAB8080151.1_hypothetical protein EE612_000521, partial [Oryza sativa] BAS70640.1 Os01g0172701, partial [Oryza sativa Japonica Group]					.
Os01g0172800	822		236.909	179.973	265.378	1.47454	0.560264	0.532734	1		179.973	265.378		XP_015646660.1_embryo-specific protein ATS3A [Oryza sativa Japonica Group] EAZ10726.1 hypothetical protein OsJ_00562 [Oryza sativa Japonica Group] BAB62547.1 unknown protein [Oryza sativa Japonica Group] BAF04069.1 Os01g0172800 [Oryza sativa Japonica Group] BAG90341.1 unnamed protein product [Oryza sativa Japonica Group] BAS70641.1 Os01g0172800 [Oryza sativa Japonica Group]					AT5G62200.1_Embryo-specific protein 3, (ATS3)
Os01g0172900	2934		0.337028	1.01109	0	0	-Inf	0.642027	1		1.01109	0		KAB8080153.1_hypothetical protein EE612_000524 [Oryza sativa] BAS70642.1 Os01g0172900 [Oryza sativa Japonica Group]					AT5G17200.1_Pectin lyase-like superfamily protein
Os01g0173000	4164		632.618	583.396	657.228	1.12656	0.171919	0.838985	1		583.396	657.228		KAB8080154.1_hypothetical protein EE612_000525, partial [Oryza sativa] BAS70643.1 Os01g0173000, partial [Oryza sativa Japonica Group]					AT1G52590.1_Putative thiol-disulfide oxidoreductase DCC
Os01g0173100	1684		276.909	297.259	266.734	0.897313	-0.156317	0.797015	1		297.259	266.734		XP_015646669.1_uncharacterized protein At2g34160 isoform X1 [Oryza sativa Japonica Group] AMY96373.1 Alba1 [Oryza sativa Indica Group] KAB8080155.1 hypothetical protein EE612_000526 [Oryza sativa] EAZ10729.1 hypothetical protein OsJ_00565 [Oryza sativa Japonica Group] KAF2948675.1 hypothetical protein DAI22_01g051900 [Oryza sativa Japonica Group] BAB62549.1 unknown protein [Oryza sativa Japonica …					AT1G29250.1_Alba DNA/RNA-binding protein
Os01g0173600	2369		0	0	0	NA	NA	NA	NA		0	0		XP_015643722.1_uncharacterized protein LOC4327121 [Oryza sativa Japonica Group] KAF2948676.1 hypothetical protein DAI22_01g052000 [Oryza sativa Japonica Group] BAB62552.1 hypothetical protein [Oryza sativa Japonica Group] BAF04072.1 Os01g0173600 [Oryza sativa Japonica Group] BAS70647.1 Os01g0173600 [Oryza sativa Japonica Group]					AT1G80160.1_Lactoylglutathione lyase / glyoxalase I family protein, Gene Name = GLYI7
Os01g0173900	6049		439.049	624.851	346.147	0.553968	-0.852125	0.174987	1		624.851	346.147		XP_015617486.1_ABC transporter C family member 3 [Oryza sativa Japonica Group] KAB8080157.1 hypothetical protein EE612_000533 [Oryza sativa] KAF2948678.1 hypothetical protein DAI22_01g052200 [Oryza sativa Japonica Group] BAF04073.1 Os01g0173900 [Oryza sativa Japonica Group] BAS70650.1 Os01g0173900 [Oryza sativa Japonica Group]					AT3G13080.1_multidrug resistance-associated protein 3, Gene Name = ABCC3
*Os01g0173950	722		0	0	0	NA	NA	NA	NA		0	0		.					.
Os01g0174000	1086		44.0661	45.4988	43.3497	0.952765	-0.0698073	0.901128	1		45.4988	43.3497		XP_015617496.1_transcription factor HY5 [Oryza sativa Japonica Group] EAZ10732.1 hypothetical protein OsJ_00568 [Oryza sativa Japonica Group] KAF2948679.1 hypothetical protein DAI22_01g052208 [Oryza sativa Japonica Group] BAF04074.1 Os01g0174000 [Oryza sativa Japonica Group]					AT3G17609.3_HY5-homolog, Gene Name = HYH
Os01g0174100	704		50.8099	59.654	46.3879	0.777615	-0.362872	0.712772	1		59.654	46.3879		XP_025878954.1_uncharacterized protein At1g15400-like [Oryza sativa Japonica Group] KAB8080159.1 hypothetical protein EE612_000535 [Oryza sativa] EAZ10733.1 hypothetical protein OsJ_00569 [Oryza sativa Japonica Group] KAF2948680.1 hypothetical protein DAI22_01g052400 [Oryza sativa Japonica Group] BAD68117.1 unknown protein [Oryza sativa Japonica Group] BAF04075.1 Os01g0174100 [Oryza sativa Japoni…					AT1G15400.2_hypothetical protein
Os01g0174200	684		0.337028	1.01109	0	0	-Inf	0.640764	1		1.01109	0		KAB8080160.1_hypothetical protein EE612_000536 [Oryza sativa] BAD68118.1 unknown protein [Oryza sativa Japonica Group] BAF04076.1 Os01g0174200 [Oryza sativa Japonica Group] BAH00383.1 unnamed protein product [Oryza sativa Japonica Group] BAS70653.1 Os01g0174200 [Oryza sativa Japonica Group]					.
Os01g0174300	4336		139.465	123.352	147.522	1.19594	0.258143	0.83952	1		123.352	147.522		XP_015621896.1_NADH-cytochrome b5 reductase-like protein [Oryza sativa Japonica Group] KAB8080161.1 hypothetical protein EE612_000537 [Oryza sativa] EEE53961.1 hypothetical protein OsJ_00570 [Oryza sativa Japonica Group] KAF2948682.1 hypothetical protein DAI22_01g052600 [Oryza sativa Japonica Group] BAD68119.1 putative cytochrome b5 reductase [Oryza sativa Japonica Group] BAF04077.1 Os01g0174300 …					AT5G20080.1_FAD/NAD(P)-binding oxidoreductase
Os01g0174400	3736		0.275366	0	0.413049	Inf	Inf	1	1		0	0.413049		KAB8080162.1_hypothetical protein EE612_000538, partial [Oryza sativa] BAS70655.1 Os01g0174400, partial [Oryza sativa Japonica Group]					.
Os01g0174500	3282		0.340226	0	0.510339	Inf	Inf	1	1		0	0.510339		EEE53962.1_hypothetical protein OsJ_00571 [Oryza sativa Japonica Group] KAB8080163.1 hypothetical protein EE612_000539 [Oryza sativa] BAD68120.1 prolyl 4-hydroxylase -like [Oryza sativa Japonica Group] BAF04078.1 Os01g0174500 [Oryza sativa Japonica Group] BAS70656.1 Os01g0174500 [Oryza sativa Japonica Group]					AT3G28480.1_Oxoglutarate/iron-dependent oxygenase
Os01g0174600	1355		0	0	0	NA	NA	NA	NA		0	0		XP_015622143.1_zinc finger CCCH domain-containing protein 1 [Oryza sativa Japonica Group] Q5VR07.1 RecName: Full=Zinc finger CCCH domain-containing protein 1; Short=OsC3H1 [Oryza sativa Japonica Group] KAB8080165.1 hypothetical protein EE612_000540 [Oryza sativa] KAF2948684.1 hypothetical protein DAI22_01g052800 [Oryza sativa Japonica Group] BAD68121.1 unknown protein [Oryza sativa Japonica Group…					.
Os01g0174700	2514		115.768	70.776	138.264	1.95355	0.966095	0.389588	1		70.776	138.264		XP_015621543.1_protein kinase PINOID 2 [Oryza sativa Japonica Group] XP_025878968.1 protein kinase PINOID 2 [Oryza sativa Japonica Group] XP_025878970.1 protein kinase PINOID 2 [Oryza sativa Japonica Group] XP_025878972.1 protein kinase PINOID 2 [Oryza sativa Japonica Group] XP_025878978.1 protein kinase PINOID 2 [Oryza sativa Japonica Group] XP_025878979.1 protein kinase PINOID 2 [Oryza sativa J…					AT2G26700.1_AGC (cAMP-dependent, cGMP-dependent and protein kinase C) kinase family protein, Gene Name = PID2
Os01g0174900	2658		155.405	242.66	111.778	0.460634	-1.11831	0.149372	1		242.66	111.778		XP_015621545.1_monothiol glutaredoxin-S1, mitochondrial [Oryza sativa Japonica Group] Q0JQ97.2 RecName: Full=Monothiol glutaredoxin-S1, mitochondrial; Flags: Precursor [Oryza sativa Japonica Group] KAB8080168.1 hypothetical protein EE612_000542 [Oryza sativa] KAF2948687.1 hypothetical protein DAI22_01g053000 [Oryza sativa Japonica Group] BAD68123.1 glutaredoxin-related protein -like [Oryza sativa…					AT3G15660.1_glutaredoxin 4, Gene Name = GRX4
Os01g0175000	3927		820.677	1074.78	693.624	0.645362	-0.63182	0.287947	1		1074.78	693.624		EEE53965.1_hypothetical protein OsJ_00575 [Oryza sativa Japonica Group] KAB8080169.1 hypothetical protein EE612_000545 [Oryza sativa] BAS70662.1 Os01g0175000 [Oryza sativa Japonica Group]					AT5G20060.1_alpha/beta-Hydrolases superfamily protein
Os01g0175100	887		192.508	474.199	51.6619	0.108946	-3.19832	6.05049e-05	0.00341521		474.199	51.6619		XP_015626427.1_protein THYLAKOID RHODANESE-LIKE, chloroplastic-like [Oryza sativa Japonica Group] KAB8080172.1 hypothetical protein EE612_000547 [Oryza sativa] KAF2948691.1 hypothetical protein DAI22_01g053200 [Oryza sativa Japonica Group] BAD68125.1 unknown protein [Oryza sativa Japonica Group] BAF04083.1 Os01g0175100 [Oryza sativa Japonica Group] BAG92413.1 unnamed protein product [Oryza sativa…					AT1G52720.1_hypothetical protein
Os01g0175400	3588		6.28981	14.1552	2.35711	0.166519	-2.58624	0.176445	1		14.1552	2.35711		KAB8080173.1_hypothetical protein EE612_000549 [Oryza sativa] KAF2948694.1 hypothetical protein DAI22_01g053400 [Oryza sativa Japonica Group] BAD68128.1 putative ankyrin-like protein [Oryza sativa Japonica Group] BAF04086.1 Os01g0175400 [Oryza sativa Japonica Group] BAG95435.1 unnamed protein product [Oryza sativa Japonica Group]					.
Os01g0175500	1975		13.2601	28.3104	5.73491	0.202573	-2.30349	0.175659	1		28.3104	5.73491		XP_015621248.1_uncharacterized protein LOC4326214 [Oryza sativa Japonica Group] KAB8080174.1 hypothetical protein EE612_000550 [Oryza sativa] EEE53966.1 hypothetical protein OsJ_00579 [Oryza sativa Japonica Group] KAF2948696.1 hypothetical protein DAI22_01g053500 [Oryza sativa Japonica Group] KAF2948697.1 hypothetical protein DAI22_01g053500 [Oryza sativa Japonica Group] BAD68129.1 unknown protei…					.
Os01g0175600	5854		47.8172	6.06651	68.6925	11.3232	3.50121	0.156226	1		6.06651	68.6925		EEE53967.1_hypothetical protein OsJ_00580 [Oryza sativa Japonica Group]					AT1G15460.1_HCO3- transporter family, Gene Name = BOR4
Os01g0175633	4174		0	0	0	NA	NA	NA	NA		0	0		KAB8080176.1_hypothetical protein EE612_000552 [Oryza sativa] BAS70668.1 Os01g0175633 [Oryza sativa Japonica Group]					.
Os01g0175700	4434		7.03728	3.03326	9.0393	2.98006	1.57534	0.71154	1		3.03326	9.0393		XP_015628053.1_boron transporter 4 [Oryza sativa Japonica Group] ABD78950.1 boron transporter [Oryza sativa Japonica Group] KAB8080177.1 hypothetical protein EE612_000555 [Oryza sativa] KAF2948698.1 hypothetical protein DAI22_01g053700 [Oryza sativa Japonica Group] BAS70670.1 Os01g0175700 [Oryza sativa Japonica Group]					AT1G15460.1_HCO3- transporter family, Gene Name = BOR4
Os01g0175733	4098		0	0	0	NA	NA	NA	NA		0	0		KAB8080178.1_hypothetical protein EE612_000556 [Oryza sativa] BAS70671.1 Os01g0175733 [Oryza sativa Japonica Group]					.
Os01g0175850	1480		31.5023	48.5321	22.9874	0.473654	-1.0781	0.453712	1		48.5321	22.9874		KAB8080179.1_hypothetical protein EE612_000558, partial [Oryza sativa] BAS70674.1 Os01g0175850, partial [Oryza sativa Japonica Group]					AT2G36750.1_UDP-glucosyl transferase 73C1, Gene Name = UGT73C1
Os01g0176000	2515		28.1426	50.5543	16.9367	0.335021	-1.57768	0.301142	1		50.5543	16.9367		XP_015613320.1_UDP-glycosyltransferase 73C6 [Oryza sativa Japonica Group] KAB8080180.1 hypothetical protein EE612_000559 [Oryza sativa] EAZ10746.1 hypothetical protein OsJ_00583 [Oryza sativa Japonica Group] KAF2948700.1 hypothetical protein DAI22_01g053900 [Oryza sativa Japonica Group] BAB17059.1 putative UDP-glucose: flavonoid 7-O-glucosyltransferase [Oryza sativa Japonica Group] BAF04091.1 Os0…					AT2G36790.1_UDP-glucosyl transferase 73C6, Gene Name = UGT73C6
Os01g0176050	2120		0	0	0	NA	NA	NA	NA		0	0		KAB8080181.1_hypothetical protein EE612_000560, partial [Oryza sativa] BAS70676.1 Os01g0176050, partial [Oryza sativa Japonica Group]					.
Os01g0176100	1779		5.85497	8.08868	4.73812	0.585771	-0.771591	0.697874	1		8.08868	4.73812		XP_015613308.1_UDP-glycosyltransferase 73C6 [Oryza sativa Japonica Group] KAB8080182.1 hypothetical protein EE612_000562 [Oryza sativa] EAZ10747.1 hypothetical protein OsJ_00584 [Oryza sativa Japonica Group] KAF2948702.1 hypothetical protein DAI22_01g054000 [Oryza sativa Japonica Group] BAB17060.1 putative UDP-glucose: flavonoid 7-O-glucosyltransferase [Oryza sativa Japonica Group] BAF04092.1 Os0…					AT2G36790.1_UDP-glucosyl transferase 73C6, Gene Name = UGT73C6
Os01g0176150	411		0	0	0	NA	NA	NA	NA		0	0		KAB8080183.1_hypothetical protein EE612_000563, partial [Oryza sativa] BAS70678.1 Os01g0176150, partial [Oryza sativa Japonica Group]					.
Os01g0176200	1923		40.364	58.6429	31.2245	0.532451	-0.909279	0.506196	1		58.6429	31.2245		XP_015613332.1_UDP-glycosyltransferase 73C6 [Oryza sativa Japonica Group] KAB8080184.1 hypothetical protein EE612_000564 [Oryza sativa] AAT45075.1 glucosyl transferase [Oryza sativa Japonica Group] KAB8080185.1 hypothetical protein EE612_000564 [Oryza sativa] KAF2948701.1 hypothetical protein DAI22_01g054100 [Oryza sativa Japonica Group] BAB17061.1 putative UDP-glucose: flavonoid 7-O-glucosyltran…					AT2G36790.1_UDP-glucosyl transferase 73C6, Gene Name = UGT73C6
Os01g0176300	2807		22.5227	19.2106	24.1788	1.25861	0.331837	1	1		19.2106	24.1788		XP_015613248.1_pentatricopeptide repeat-containing protein At3g62890 [Oryza sativa Japonica Group] XP_015613256.1 pentatricopeptide repeat-containing protein At3g62890 [Oryza sativa Japonica Group] XP_015613263.1 pentatricopeptide repeat-containing protein At3g62890 [Oryza sativa Japonica Group] XP_015613270.1 pentatricopeptide repeat-containing protein At3g62890 [Oryza sativa Japonica Group] XP_…					AT2G29760.1_Tetratricopeptide repeat (TPR)-like superfamily protein, Gene Name = OTP81
Os01g0176400	959		13.6057	16.1774	12.3198	0.761546	-0.392998	0.765148	1		16.1774	12.3198		KAB8080187.1_hypothetical protein EE612_000567, partial [Oryza sativa] BAF04095.1 Os01g0176400, partial [Oryza sativa Japonica Group] BAS70681.1 Os01g0176400, partial [Oryza sativa Japonica Group]					AT3G15570.1_Phototropic-responsive NPH3 family protein
Os01g0176500	3273		2.3624	6.06651	0.510339	0.0841239	-3.57134	0.250107	1		6.06651	0.510339		XP_015622610.1_uncharacterized protein LOC4326223 [Oryza sativa Japonica Group] KAF2948705.1 hypothetical protein DAI22_01g054400 [Oryza sativa Japonica Group] BAD67812.1 unknown protein [Oryza sativa Japonica Group] BAF04096.1 Os01g0176500 [Oryza sativa Japonica Group] BAS70682.1 Os01g0176500 [Oryza sativa Japonica Group]					AT3G15550.1_trichohyalin
Os01g0176700	2400		34.2571	27.2993	37.736	1.38231	0.467077	0.874576	1		27.2993	37.736		KAB8080190.1_hypothetical protein EE612_000570, partial [Oryza sativa]					AT2G03500.1_Homeodomain-like superfamily protein
Os01g0176751	1101		0	0	0	NA	NA	NA	NA		0	0		BAS70685.1_Os01g0176751 [Oryza sativa Japonica Group]					.
Os01g0176800	3915		0	0	0	NA	NA	NA	NA		0	0		XP_015631672.1_uncharacterized protein LOC9270565 [Oryza sativa Japonica Group] KAF2948708.1 hypothetical protein DAI22_01g054600 [Oryza sativa Japonica Group] BAD67815.1 hypothetical protein [Oryza sativa Japonica Group] BAH90932.1 Os01g0176800 [Oryza sativa Japonica Group] BAS70686.1 Os01g0176800 [Oryza sativa Japonica Group]					AT1G52780.1_PII, uridylyltransferase (DUF2921)
Os01g0176900	4998		0	0	0	NA	NA	NA	NA		0	0		KAB8080193.1_hypothetical protein EE612_000574 [Oryza sativa] BAS70687.1 Os01g0176900 [Oryza sativa Japonica Group]					AT4G18890.1_BES1/BZR1 homolog 3, Gene Name = BEH3
Os01g0177100	9008		2.51444	4.04434	1.74949	0.432576	-1.20897	0.637202	1		4.04434	1.74949		KAF2948712.1_hypothetical protein DAI22_01g054700 [Oryza sativa Japonica Group] BAD67818.1 putative transcriptional corepressor LEUNIG [Oryza sativa Japonica Group] BAF04098.1 Os01g0177100 [Oryza sativa Japonica Group] BAS70689.1 Os01g0177100 [Oryza sativa Japonica Group]					AT4G32551.1_transcriptional corepressor LEUNIG, Gene Name = LUG
*Os01g0177150	2702		0	0	0	NA	NA	NA	NA		0	0		.					.
Os01g0177200	8752		679.621	709.782	664.54	0.93626	-0.0950189	0.846277	1		709.782	664.54		XP_015621518.1_ubiquitin carboxyl-terminal hydrolase 14 [Oryza sativa Japonica Group] KAB8080196.1 hypothetical protein EE612_000578 [Oryza sativa] EEE53975.1 hypothetical protein OsJ_00593 [Oryza sativa Japonica Group] KAF2948713.1 hypothetical protein DAI22_01g054800 [Oryza sativa Japonica Group] BAD67820.1 putative Ubiquitin isopeptidase T; Ubiquitin-specific protease-5 [Oryza sativa Japonica …					AT3G20630.1_ubiquitin-specific protease 14, Gene Name = UBP14
Os01g0177400	1229		7.42005	5.05543	8.60236	1.70161	0.7669	0.938679	1		5.05543	8.60236		BAB62154.1_GA 3beta-hydroxylase [Oryza sativa] BAF04100.1 Os01g0177400 [Oryza sativa Japonica Group] BAS70691.1 Os01g0177400 [Oryza sativa Japonica Group]					AT1G15550.1_gibberellin 3-oxidase 1, Gene Name = GA3OX1
Os01g0177500	981		0	0	0	NA	NA	NA	NA		0	0		BAS70692.1_Os01g0177500, partial [Oryza sativa Japonica Group]					.
Os01g0177900	9678		21.5445	26.2882	19.1727	0.729326	-0.455365	0.709321	1		26.2882	19.1727		Q8GU87.3_RecName: Full=ABC transporter G family member 31; Short=OsABCG31; AltName: Full=Pleiotropic drug resistance protein 6; Short=OsPDR6 [Oryza sativa Japonica Group] KAB8080199.1 hypothetical protein EE612_000584 [Oryza sativa]					AT2G26910.1_pleiotropic drug resistance 4, Gene Name = ABCG32
Os01g0178000	5687		1529.94	1636.95	1476.43	0.901942	-0.148893	0.777846	1		1636.95	1476.43		XP_015616144.1_aromatic aminotransferase ISS1 [Oryza sativa Japonica Group] XP_015616151.1 aromatic aminotransferase ISS1 [Oryza sativa Japonica Group] EAY72764.1 hypothetical protein OsI_00629 [Oryza sativa Indica Group] KAB8080201.1 hypothetical protein EE612_000586 [Oryza sativa] EAZ10762.1 hypothetical protein OsJ_00598 [Oryza sativa Japonica Group] KAF2948716.1 hypothetical protein DAI22_01g…					AT1G80360.1_Pyridoxal phosphate (PLP)-dependent transferases superfamily protein
Os01g0178100	3679		212.339	110.208	263.404	2.39006	1.25705	0.145706	1		110.208	263.404		XP_015616118.1_tudor domain-containing protein 3 isoform X2 [Oryza sativa Japonica Group] KAF2948722.1 hypothetical protein DAI22_01g055200 [Oryza sativa Japonica Group] BAD67825.1 unknown protein [Oryza sativa Japonica Group] BAD67987.1 unknown protein [Oryza sativa Japonica Group] BAF04103.2 Os01g0178100 [Oryza sativa Japonica Group] BAS70699.1 Os01g0178100 [Oryza sativa Japonica Group]					AT5G19950.3_tudor domain protein (DUF1767)
Os01g0178200	1947		70.2219	32.3547	89.1556	2.75557	1.46235	0.296384	1		32.3547	89.1556		EAY72766.1_hypothetical protein OsI_00631 [Oryza sativa Indica Group] EAZ10764.1 hypothetical protein OsJ_00600 [Oryza sativa Japonica Group] KAB8080204.1 hypothetical protein EE612_000589 [Oryza sativa] BAD67826.1 hypothetical protein [Oryza sativa Japonica Group] BAD67988.1 hypothetical protein [Oryza sativa Japonica Group]					AT5G19930.1_integral membrane protein (Protein of unknown function DUF92, transmembrane)
Os01g0178300	973		261.954	64.7095	360.577	5.57224	2.47826	0.0113878	0.22403		64.7095	360.577		EAY72767.1_hypothetical protein OsI_00632 [Oryza sativa Indica Group] EAZ10765.1 hypothetical protein OsJ_00601 [Oryza sativa Japonica Group] KAB8080205.1 hypothetical protein EE612_000590 [Oryza sativa] KAF2948725.1 hypothetical protein DAI22_01g055400 [Oryza sativa Japonica Group] BAD67827.1 unknown protein [Oryza sativa Japonica Group]					.
Os01g0178400	1696		101.122	24.266	139.549	5.7508	2.52376	0.0385715	0.504636		24.266	139.549		KAB8080206.1_hypothetical protein EE612_000591, partial [Oryza sativa] BAF04105.1 Os01g0178400, partial [Oryza sativa Japonica Group] BAS70702.1 Os01g0178400, partial [Oryza sativa Japonica Group]					AT4G15415.2_Protein phosphatase 2A regulatory B subunit family protein, Gene Name = ATB' GAMMA
Os01g0178500	2523		343.543	212.328	409.151	1.92698	0.94634	0.235999	1		212.328	409.151		XP_015622507.1_auxin-responsive protein IAA1 [Oryza sativa Japonica Group] Q5VRD1.1 RecName: Full=Auxin-responsive protein IAA1; AltName: Full=Indoleacetic acid-induced protein 1 [Oryza sativa Japonica Group] EEC70044.1 hypothetical protein OsI_00634 [Oryza sativa Indica Group] KAB8080207.1 hypothetical protein EE612_000593 [Oryza sativa] KAF2948727.1 hypothetical protein DAI22_01g055600 [Oryza s…					AT1G04250.1_AUX/IAA transcriptional regulator family protein, Gene Name = AXR3
Os01g0178600	1365		0	0	0	NA	NA	NA	NA		0	0		XP_025879078.1_aspartic proteinase CDR1 [Oryza sativa Japonica Group] EAZ10768.1 hypothetical protein OsJ_00604 [Oryza sativa Japonica Group] KAF2948728.1 hypothetical protein DAI22_01g055700 [Oryza sativa Japonica Group] BAD67831.1 putative CDR1 [Oryza sativa Japonica Group] BAD67993.1 putative CDR1 [Oryza sativa Japonica Group] BAF04107.1 Os01g0178600 [Oryza sativa Japonica Group]					AT1G64830.1_Eukaryotic aspartyl protease family protein
Os01g0178700	3742		11.2826	13.1441	10.3518	0.787565	-0.344528	0.774088	1		13.1441	10.3518		KAB8080209.1_hypothetical protein EE612_000595, partial [Oryza sativa] BAS70705.1 Os01g0178700, partial [Oryza sativa Japonica Group]					AT4G32600.1_C3H4 type zinc finger protein
*Os01g0178775	1540		0	0	0	NA	NA	NA	NA		0	0		.					.
Os01g0178850	277		0	0	0	NA	NA	NA	NA		0	0		KAB8080210.1_hypothetical protein EE612_000597 [Oryza sativa] KAF2948730.1 hypothetical protein DAI22_01g056000 [Oryza sativa Japonica Group] BAS70706.1 Os01g0178850 [Oryza sativa Japonica Group]					AT4G13395.1_ROTUNDIFOLIA like 12, Gene Name = RTFL12
Os01g0178900	1681		35.8274	43.4767	32.0028	0.736092	-0.442043	0.693492	1		43.4767	32.0028		KAF2948732.1_hypothetical protein DAI22_01g056100 [Oryza sativa Japonica Group]					.
Os01g0179000	1725		3.03645	8.08868	0.510339	0.063093	-3.98638	0.142066	1		8.08868	0.510339		XP_015620017.1_acyl transferase 7-like [Oryza sativa Japonica Group] KAB8080212.1 hypothetical protein EE612_000602 [Oryza sativa] KAF2948733.1 hypothetical protein DAI22_01g056200 [Oryza sativa Japonica Group] BAB07968.1 3&apos;-N-debenzoyltaxol N-benzoyltransferase -like [Oryza sativa Japonica Group] BAB63477.1 3&apos;-N-debenzoyltaxol N-benzoyltransferase -like [Oryza sativa Japonica Group] BA…					AT3G62160.1_HXXXD-type acyl-transferase family protein
Os01g0179200	4184		171.147	192.106	160.668	0.836349	-0.257824	0.715784	1		192.106	160.668		XP_015617756.1_syntaxin-32 [Oryza sativa Japonica Group] EAY72777.1 hypothetical protein OsI_00640 [Oryza sativa Indica Group] KAB8080213.1 hypothetical protein EE612_000603 [Oryza sativa] KAF2948734.1 hypothetical protein DAI22_01g056300 [Oryza sativa Japonica Group] BAB07966.1 putative syntaxin of plants 31 [Oryza sativa Japonica Group] BAB63479.1 putative syntaxin of plants 31 [Oryza sativa Ja…					AT3G24350.1_syntaxin of plants 32, Gene Name = SYP32
Os01g0179300	2796		778.802	790.669	772.869	0.977487	-0.0328501	0.919524	1		790.669	772.869		XP_015617770.1_uncharacterized protein DDB_G0286299 [Oryza sativa Japonica Group] KAB8080214.1 hypothetical protein EE612_000604 [Oryza sativa] EAZ10775.1 hypothetical protein OsJ_00610 [Oryza sativa Japonica Group] KAF2948735.1 hypothetical protein DAI22_01g056400 [Oryza sativa Japonica Group] BAD67834.1 putative BRI1-KD interacting protein 128 [Oryza sativa Japonica Group] BAD67996.1 putative B…					AT4G32610.1_copper ion binding protein
Os01g0179400	13400		490.071	574.296	447.959	0.780014	-0.358429	0.553966	1		574.296	447.959		XP_015619226.1_uncharacterized protein LOC4323878 [Oryza sativa Japonica Group] W0RYD3.1 RecName: Full=Protein SUBSTANDARD STARCH GRAIN 4, chloroplastic; AltName: Full=Translocon at the inner-envelope- membrane of chloroplasts SSG4; Flags: Precursor [Oryza sativa Japonica Group] BAO23504.1 hypothetical protein [Oryza sativa Japonica Group] BAS70711.1 Os01g0179400 [Oryza sativa Japonica Group]					AT2G25660.2_embryo defective 2410, Gene Name = emb2410
Os01g0179500	5417		320.399	325.569	317.814	0.97618	-0.0347811	0.911232	1		325.569	317.814		XP_015616525.1_uncharacterized protein LOC4323879 [Oryza sativa Japonica Group] EAZ10777.1 hypothetical protein OsJ_00612 [Oryza sativa Japonica Group] KAF2948737.1 hypothetical protein DAI22_01g056600 [Oryza sativa Japonica Group]					AT4G32620.1_Enhancer of polycomb-like transcription factor protein
Os01g0179600	1598		4124.64	6702.48	2835.72	0.423085	-1.24098	0.047807	0.580473		6702.48	2835.72		XP_015647615.1_crocetin glucosyltransferase, chloroplastic [Oryza sativa Japonica Group] BAF04115.2 Os01g0179600 [Oryza sativa Japonica Group] BAH01690.1 unnamed protein product [Oryza sativa Japonica Group] BAS70714.1 Os01g0179600 [Oryza sativa Japonica Group]					AT4G15550.1_indole-3-acetate beta-D-glucosyltransferase, Gene Name = IAGLU
Os01g0179700	3582		36.6503	49.5432	30.2038	0.609646	-0.713956	0.573978	1		49.5432	30.2038		XP_015622489.1_GTP-binding protein YPTM2 [Oryza sativa Japonica Group] EAY72782.1 hypothetical protein OsI_00645 [Oryza sativa Indica Group] KAB8080218.1 hypothetical protein EE612_000614 [Oryza sativa] EAZ10779.1 hypothetical protein OsJ_00614 [Oryza sativa Japonica Group] KAF2948739.1 hypothetical protein DAI22_01g056800 [Oryza sativa Japonica Group] BAF04116.1 Os01g0179700 [Oryza sativa Japoni…					AT1G02130.1_RAS 5, Gene Name = RA-5
*Os01g0179750	2500		0	0	0	NA	NA	NA	NA		0	0		.					.
Os01g0179800	5727		1974.08	543.964	2689.13	4.94359	2.30556	0.00141569	0.0459112		543.964	2689.13		XP_015622513.1_probable serine incorporator [Oryza sativa Japonica Group] KAB8080219.1 hypothetical protein EE612_000616 [Oryza sativa] KAF2948740.1 hypothetical protein DAI22_01g056900 [Oryza sativa Japonica Group] BAD67838.1 unknown protein [Oryza sativa Japonica Group] BAD68077.1 unknown protein [Oryza sativa Japonica Group] BAF04117.1 Os01g0179800 [Oryza sativa Japonica Group]					AT4G13345.1_Serinc-domain containing serine and sphingolipid biosynthesis protein, Gene Name = MEE55
Os01g0179901	2196		1.84358	1.01109	2.25982	2.23505	1.16031	1	1		1.01109	2.25982		EEE53987.1_hypothetical protein OsJ_00616 [Oryza sativa Japonica Group] KAB8080220.1 hypothetical protein EE612_000617 [Oryza sativa] BAS70717.1 Os01g0179901 [Oryza sativa Japonica Group]					.
Os01g0180000	2206		1.68834	4.04434	0.510339	0.126186	-2.98638	0.356501	1		4.04434	0.510339		XP_015624422.1_leucine-rich repeat extensin-like protein 3 [Oryza sativa Japonica Group] KAB8080221.1 hypothetical protein EE612_000618 [Oryza sativa] EEE53988.1 hypothetical protein OsJ_00617 [Oryza sativa Japonica Group] KAF2948742.1 hypothetical protein DAI22_01g057100 [Oryza sativa Japonica Group] BAD67840.1 putative leucine-rich repeat/extensin 1 [Oryza sativa Japonica Group] BAD68079.1 puta…					AT3G22800.1_Leucine-rich repeat (LRR) family protein
Os01g0180050	972		0	0	0	NA	NA	NA	NA		0	0		KAB8080222.1_hypothetical protein EE612_000619, partial [Oryza sativa] BAS70719.1 Os01g0180050, partial [Oryza sativa Japonica Group]					.
Os01g0180300	4747		1046.28	1870.51	634.164	0.339033	-1.5605	0.00909004	0.18897		1870.51	634.164		XP_015621026.1_MAR-binding filament-like protein 1 isoform X2 [Oryza sativa Japonica Group] KAF2948746.1 hypothetical protein DAI22_01g057300 [Oryza sativa Japonica Group] BAD68082.1 putative MAR binding filament-like protein 1 [Oryza sativa Japonica Group] BAF04120.1 Os01g0180300 [Oryza sativa Japonica Group] BAG99988.1 unnamed protein product [Oryza sativa Japonica Group] BAS70721.1 Os01g018030…					.
Os01g0180400	2062		13.9938	6.06651	17.9574	2.96009	1.56564	0.630469	1		6.06651	17.9574		BAS70723.1_Os01g0180400, partial [Oryza sativa Japonica Group]					AT5G11460.1_hypothetical protein (DUF581)
*Os01g0180500	167		0	0	0	NA	NA	NA	NA		0	0		.					.
Os01g0180600	9959		81.1457	123.352	60.0424	0.486755	-1.03873	0.268584	1		123.352	60.0424		XP_015622469.1_DNA mismatch repair protein MSH7 isoform X1 [Oryza sativa Japonica Group] KAB8080226.1 hypothetical protein EE612_000628 [Oryza sativa] BAD68036.1 putative DNA mismatch repair protein [Oryza sativa Japonica Group] BAD68084.1 putative DNA mismatch repair protein [Oryza sativa Japonica Group] BAF04122.1 Os01g0180600 [Oryza sativa Japonica Group] BAS70724.1 Os01g0180600 [Oryza sativa …					AT3G24495.1_MUTS homolog 7, Gene Name = MSH7
Os01g0180700	4431		62.4275	53.5875	66.8474	1.24744	0.318976	0.915605	1		53.5875	66.8474		XP_015627814.1_DDT domain-containing protein DDR4 [Oryza sativa Japonica Group] KAB8080227.1 hypothetical protein EE612_000630 [Oryza sativa] KAF2948751.1 hypothetical protein DAI22_01g057700 [Oryza sativa Japonica Group] BAH00904.1 unnamed protein product [Oryza sativa Japonica Group] BAS70725.1 Os01g0180700 [Oryza sativa Japonica Group]					AT1G18950.1_DDT domain superfamily
Os01g0180800	5737		233.507	132.452	284.035	2.14443	1.1006	0.214936	1		132.452	284.035		XP_015616548.1_heat shock 70 kDa protein 15 [Oryza sativa Japonica Group] KAB8080228.1 hypothetical protein EE612_000632 [Oryza sativa] ADR66977.1 70 kDa heat shock protein [Oryza sativa Japonica Group] EAZ10794.1 hypothetical protein OsJ_00630 [Oryza sativa Japonica Group] KAF2948752.1 hypothetical protein DAI22_01g057800 [Oryza sativa Japonica Group] BAB32902.1 putative heat shock protein [Oryz…					AT1G79930.1_heat shock protein 91, Gene Name = HSP91
Os01g0180850	4708		0	0	0	NA	NA	NA	NA		0	0		KAB8080231.1_hypothetical protein EE612_000633, partial [Oryza sativa] BAS70729.1 Os01g0180850, partial [Oryza sativa Japonica Group]					.
Os01g0180900	6110		0	0	0	NA	NA	NA	NA		0	0		KAB8080232.1_hypothetical protein EE612_000635 [Oryza sativa]					AT3G18210.1_2-oxoglutarate (2OG) and Fe(II)-dependent oxygenase superfamily protein
Os01g0181000	3454		215.423	180.984	232.642	1.28543	0.36225	0.70123	1		180.984	232.642		XP_015617266.1_FRIGIDA-like protein 4a [Oryza sativa Japonica Group] KAF2948754.1 hypothetical protein DAI22_01g058000 [Oryza sativa Japonica Group] BAD68038.1 hypothetical protein [Oryza sativa Japonica Group] BAD68086.1 hypothetical protein [Oryza sativa Japonica Group] BAS70731.1 Os01g0181000 [Oryza sativa Japonica Group]					AT3G22440.1_FRIGIDA-like protein
Os01g0181033	366		0	0	0	NA	NA	NA	NA		0	0		KAB8080233.1_hypothetical protein EE612_000637 [Oryza sativa] BAS70732.1 Os01g0181033 [Oryza sativa Japonica Group]					.
Os01g0181166	560		8.01326	12.133	5.95337	0.490675	-1.02716	0.566863	1		12.133	5.95337		KAB8080235.1_hypothetical protein EE612_000638, partial [Oryza sativa] BAS70733.1 Os01g0181166, partial [Oryza sativa Japonica Group]					.
Os01g0181300	1911		32.774	30.3326	33.9947	1.12073	0.164441	1	1		30.3326	33.9947		KAB8080236.1_hypothetical protein EE612_000639, partial [Oryza sativa] BAS70734.1 Os01g0181300, partial [Oryza sativa Japonica Group]					.
Os01g0182100	3010		32.3594	23.255	36.9116	1.58726	0.666537	0.653058	1		23.255	36.9116		XP_015624827.1_uncharacterized protein LOC4325360 [Oryza sativa Japonica Group] EAZ10801.1 hypothetical protein OsJ_00636 [Oryza sativa Japonica Group] KAF2948761.1 hypothetical protein DAI22_01g058600 [Oryza sativa Japonica Group] BAB32913.1 unknown protein [Oryza sativa Japonica Group] BAF04129.1 Os01g0182100 [Oryza sativa Japonica Group] BAS70737.1 Os01g0182100 [Oryza sativa Japonica Group]					.
Os01g0182200	2157		553.94	498.465	581.678	1.16694	0.222728	0.770693	1		498.465	581.678		BAD68048.1_putative small basic membrane integral protein [Oryza sativa Japonica Group] BAS70738.1 Os01g0182200 [Oryza sativa Japonica Group]					AT3G04090.1_small and basic intrinsic protein 1A, Gene Name = SIP1A
Os01g0182300	742		11.1401	17.1884	8.11591	0.472172	-1.08261	0.524285	1		17.1884	8.11591		XP_015621894.1_uncharacterized protein LOC4325362 [Oryza sativa Japonica Group] EAZ10803.1 hypothetical protein OsJ_00638 [Oryza sativa Japonica Group] KAF2948764.1 hypothetical protein DAI22_01g058800 [Oryza sativa Japonica Group] BAD68049.1 unknown protein [Oryza sativa Japonica Group] BAF04131.2 Os01g0182300 [Oryza sativa Japonica Group] BAG88456.1 unnamed protein product [Oryza sativa Japonic…					AT2G25735.1_hypothetical protein
Os01g0182400	3607		112.443	98.0753	119.627	1.21975	0.286586	0.851813	1		98.0753	119.627		BAS70741.1_Os01g0182400, partial [Oryza sativa Japonica Group]					AT2G36960.1_TSL-kinase interacting protein 1, Gene Name = TKI1
Os01g0182500	2014		33.7851	28.3104	36.5225	1.29007	0.367452	0.904924	1		28.3104	36.5225		XP_015628788.1_uncharacterized protein LOC9272136 isoform X1 [Oryza sativa Japonica Group] EEE53999.1 hypothetical protein OsJ_00640 [Oryza sativa Japonica Group] KAF2948767.1 hypothetical protein DAI22_01g059000 [Oryza sativa Japonica Group] BAS70742.1 Os01g0182500 [Oryza sativa Japonica Group]					.
Os01g0182600	9125		17614.5	23069.9	14886.8	0.645289	-0.631983	0.506627	1		23069.9	14886.8		XP_015649578.1_protein GIGANTEA [Oryza sativa Japonica Group] XP_015649583.1 protein GIGANTEA [Oryza sativa Japonica Group] XP_015649590.1 protein GIGANTEA [Oryza sativa Japonica Group] XP_015649597.1 protein GIGANTEA [Oryza sativa Japonica Group] XP_015649603.1 protein GIGANTEA [Oryza sativa Japonica Group] Q9AWL7.2 RecName: Full=Protein GIGANTEA [Oryza sativa Japonica Group] KAF2948768.1 hypoth…					AT1G22770.1_gigantea protein (GI), Gene Name = GI
Os01g0182700	9281		1.29604	0	1.94407	Inf	Inf	0.776258	1		0	1.94407		XP_015632233.1_probable WRKY transcription factor 13 isoform X2 [Oryza sativa Japonica Group] EEC70062.1 hypothetical protein OsI_00664 [Oryza sativa Indica Group] KAB8080244.1 hypothetical protein EE612_000652 [Oryza sativa] EEE54001.1 hypothetical protein OsJ_00642 [Oryza sativa Japonica Group] KAF2948774.1 hypothetical protein DAI22_01g059300 [Oryza sativa Japonica Group] BAG98515.1 unnamed pr…					AT4G39410.1_WRKY DNA-binding protein 13, Gene Name = WRKY13
Os01g0182832	2013		44.1097	52.5764	39.8764	0.758446	-0.398882	0.680929	1		52.5764	39.8764		BAS70746.1_Os01g0182832, partial [Oryza sativa Japonica Group]					AT4G39420.4_spatacsin carboxy-terminus protein
Os01g0182900	2192		469.619	406.456	501.2	1.2331	0.302286	0.695872	1		406.456	501.2		KAB8080246.1_hypothetical protein EE612_000665, partial [Oryza sativa] BAS70747.1 Os01g0182900, partial [Oryza sativa Japonica Group]					AT4G39420.3_spatacsin carboxy-terminus protein
Os01g0183000	2379		35.9667	40.4434	33.7284	0.833965	-0.26194	0.767456	1		40.4434	33.7284		BAF04137.2_Os01g0183000 [Oryza sativa Japonica Group] BAS70748.1 Os01g0183000 [Oryza sativa Japonica Group]					AT1G71697.1_choline kinase 1, Gene Name = CK1
Os01g0183100	4290		284.715	323.547	265.299	0.81997	-0.286358	0.682884	1		323.547	265.299		XP_015638856.1_probable U3 small nucleolar RNA-associated protein 7 [Oryza sativa Japonica Group] XP_015638915.1 probable U3 small nucleolar RNA-associated protein 7 [Oryza sativa Japonica Group] EEE54003.1 hypothetical protein OsJ_00645 [Oryza sativa Japonica Group] KAF2948779.1 hypothetical protein DAI22_01g059700 [Oryza sativa Japonica Group] KAF2948780.1 hypothetical protein DAI22_01g059700 […					AT3G10530.1_Transducin/WD40 repeat-like superfamily protein
Os01g0183300	4625		8.32054	7.0776	8.94201	1.26342	0.337339	1	1		7.0776	8.94201		XP_015629093.1_type IV inositol polyphosphate 5-phosphatase 3 [Oryza sativa Japonica Group] EEE54004.1 hypothetical protein OsJ_00647 [Oryza sativa Japonica Group] KAF2948781.1 hypothetical protein DAI22_01g059800 [Oryza sativa Japonica Group] BAD67788.1 putative inositol polyphosphate 5-phosphatase [Oryza sativa Japonica Group] BAF04139.1 Os01g0183300 [Oryza sativa Japonica Group] BAS70750.1 Os0…					AT1G71710.1_DNAse I-like superfamily protein
Os01g0183400	767		0.337028	1.01109	0	0	-Inf	0.641225	1		1.01109	0		XP_025879187.1_tropomyosin [Oryza sativa Japonica Group] KAF2948783.1 hypothetical protein DAI22_01g059900 [Oryza sativa Japonica Group] BAD67789.1 hypothetical protein [Oryza sativa Japonica Group] BAF04140.1 Os01g0183400 [Oryza sativa Japonica Group] BAS70751.1 Os01g0183400 [Oryza sativa Japonica Group]					AT5G43250.1_nuclear factor Y, subunit C13, Gene Name = NF-YC13
Os01g0183500	915		0.95262	1.01109	0.923388	0.913264	-0.130896	1	1		1.01109	0.923388		KAB8080249.1_hypothetical protein EE612_000668, partial [Oryza sativa] BAF04141.2 Os01g0183500, partial [Oryza sativa Japonica Group] BAS70752.1 Os01g0183500, partial [Oryza sativa Japonica Group]					AT2G23180.1_cytochrome P450, family 96, subfamily A, polypeptide 1, Gene Name = CYP96A1
Os01g0183600	1788		35.6096	30.3326	38.2481	1.26096	0.334519	0.938484	1		30.3326	38.2481		XP_015621294.1_alkane hydroxylase MAH1 [Oryza sativa Japonica Group] KAB8080250.1 hypothetical protein EE612_000669 [Oryza sativa] KAF2948785.1 hypothetical protein DAI22_01g060100 [Oryza sativa Japonica Group] BAA99523.1 putative cytochrome P450 [Oryza sativa Japonica Group] BAF04142.1 Os01g0183600 [Oryza sativa Japonica Group] BAG99058.1 unnamed protein product [Oryza sativa Japonica Group]					AT4G39490.1_cytochrome P450, family 96, subfamily A, polypeptide 10, Gene Name = CYP96A10
Os01g0183633	2957		126.452	130.43	124.463	0.95425	-0.0675615	0.882671	1		130.43	124.463		XP_015621306.1_60S ribosomal protein L18a-like protein isoform X1 [Oryza sativa Japonica Group] XP_015621314.1 60S ribosomal protein L18a-like protein isoform X1 [Oryza sativa Japonica Group] XP_015621321.1 60S ribosomal protein L18a-like protein isoform X1 [Oryza sativa Japonica Group] KAB8080251.1 hypothetical protein EE612_000670 [Oryza sativa] KAF2948787.1 hypothetical protein DAI22_01g060200…					AT1G54217.5_Ribosomal protein L18ae family
Os01g0183800	3699		499.195	495.432	501.077	1.01139	0.0163455	1	1		495.432	501.077		XP_015621483.1_F-box protein At2g05970 isoform X1 [Oryza sativa Japonica Group] XP_015621484.1 F-box protein At2g05970 isoform X1 [Oryza sativa Japonica Group] KAF2948794.1 hypothetical protein DAI22_01g060400 [Oryza sativa Japonica Group] BAF04143.1 Os01g0183800 [Oryza sativa Japonica Group] BAS70756.1 Os01g0183800 [Oryza sativa Japonica Group]					.
Os01g0183850	501		1.35771	1.01109	1.53102	1.51423	0.598585	1	1		1.01109	1.53102		XP_015621486.1_uncharacterized protein LOC107278601 [Oryza sativa Japonica Group] KAF2948795.1 hypothetical protein DAI22_01g060500 [Oryza sativa Japonica Group] BAS70757.1 Os01g0183850 [Oryza sativa Japonica Group]					.
Os01g0183950	382		0.337028	1.01109	0	0	-Inf	0.641975	1		1.01109	0		KAB8080254.1_hypothetical protein EE612_000675, partial [Oryza sativa] BAS70759.1 Os01g0183950, partial [Oryza sativa Japonica Group]					.
Os01g0184000	3715		147.529	170.873	135.857	0.795077	-0.330834	0.678736	1		170.873	135.857		XP_015611088.1_polynucleotide 5&apos;-hydroxyl-kinase NOL9 [Oryza sativa Japonica Group] BAD67793.1 unknown protein [Oryza sativa Japonica Group] BAF04144.1 Os01g0184000 [Oryza sativa Japonica Group] BAG92331.1 unnamed protein product [Oryza sativa Japonica Group] BAG94675.1 unnamed protein product [Oryza sativa Japonica Group] BAS70760.1 Os01g0184000 [Oryza sativa Japonica Group]					AT5G11010.4_Pre-mRNA cleavage complex II protein family
Os01g0184050	751		0	0	0	NA	NA	NA	NA		0	0		BAS70761.1_Os01g0184050, partial [Oryza sativa Japonica Group]					.
Os01g0184100	807		1.34811	4.04434	0	0	-Inf	0.167386	1		4.04434	0		Q5VRY1.1_RecName: Full=18.0 kDa class II heat shock protein; AltName: Full=18.0 kDa heat shock protein; Short=OsHsp18.0 [Oryza sativa Japonica Group] EAY72812.1 hypothetical protein OsI_00679 [Oryza sativa Indica Group] ABA29610.1 class II small heat shock protein [Oryza sativa Japonica Group] ADR66970.1 17.5 kDa heat shock protein [Oryza sativa Japonica Group] KAF2948798.1 hypothetical protein D…					AT5G12020.1_17.6 kDa class II heat shock protein, Gene Name = HSP17.6II
Os01g0184200	6139		33.7028	101.109	0	0	-Inf	8.07659e-08	1.00041e-05		101.109	0		KAB8080259.1_hypothetical protein EE612_000679, partial [Oryza sativa] BAS70763.1 Os01g0184200, partial [Oryza sativa Japonica Group]					.
Os01g0184500	4395		743.626	776.513	727.182	0.936471	-0.0946941	0.850101	1		776.513	727.182		XP_015613578.1_DEAD-box ATP-dependent RNA helicase 39 isoform X1 [Oryza sativa Japonica Group] XP_015613586.1 DEAD-box ATP-dependent RNA helicase 39 isoform X2 [Oryza sativa Japonica Group] Q5VRY0.1 RecName: Full=DEAD-box ATP-dependent RNA helicase 39 [Oryza sativa Japonica Group] KAB8080260.1 hypothetical protein EE612_000680 [Oryza sativa] EEE54007.1 hypothetical protein OsJ_00660 [Oryza sativa…					AT4G09730.1_RH39, Gene Name = RH39
Os01g0184700	1781		13.7523	26.2882	7.48439	0.284705	-1.81246	0.274622	1		26.2882	7.48439		BAS70767.1_Os01g0184700, partial [Oryza sativa Japonica Group]					.
Os01g0184800	2983		80.1934	97.0642	71.758	0.739284	-0.435799	0.616872	1		97.0642	71.758		XP_015617067.1_phosducin-like protein 3 [Oryza sativa Japonica Group] KAB8080262.1 hypothetical protein EE612_000684 [Oryza sativa] EEE54008.1 hypothetical protein OsJ_00663 [Oryza sativa Japonica Group] KAF2948803.1 hypothetical protein DAI22_01g061500 [Oryza sativa Japonica Group] BAB03357.1 putative phosducin-like 3 [Oryza sativa Japonica Group] BAF04150.1 Os01g0184800 [Oryza sativa Japonica G…					AT5G14240.1_Thioredoxin superfamily protein
Os01g0184900	6666		1296.69	1365.98	1262.04	0.923911	-0.114174	0.817267	1		1365.98	1262.04		XP_015617055.1_FACT complex subunit SSRP1-A [Oryza sativa Japonica Group] Q9LGR0.1 RecName: Full=FACT complex subunit SSRP1-A; AltName: Full=Early drought-induced protein R1G1A; AltName: Full=Facilitates chromatin transcription complex subunit SSRP1-A; AltName: Full=Recombination signal sequence recognition protein 1-A [Oryza sativa Japonica Group] KAB8080263.1 hypothetical protein EE612_000685 […					AT3G28730.1_high mobility group, Gene Name = HMG
Os01g0185000	441		0	0	0	NA	NA	NA	NA		0	0		KAF2948807.1_hypothetical protein DAI22_01g061700 [Oryza sativa Japonica Group] BAS70770.1 Os01g0185000 [Oryza sativa Japonica Group]					.
Os01g0185100	3463		1.35451	2.02217	1.02068	0.504744	-0.986377	0.751742	1		2.02217	1.02068		KAB8080266.1_hypothetical protein EE612_000687, partial [Oryza sativa] BAS70771.1 Os01g0185100, partial [Oryza sativa Japonica Group]					AT1G27000.1_GRIP/coiled-coil protein, putative (DUF1664)
Os01g0185200	6249		1332.39	1619.76	1188.71	0.73388	-0.446383	0.436905	1		1619.76	1188.71		BAS70773.1_Os01g0185200, partial [Oryza sativa Japonica Group]					AT1G25350.1_glutamine-tRNA ligase, putative / glutaminyl-tRNA synthetase, putative / GlnRS, Gene Name = OVA9
Os01g0185250	986		1.69473	2.02217	1.53102	0.757116	-0.401415	0.868424	1		2.02217	1.53102		BAS70775.1_Os01g0185250 [Oryza sativa Japonica Group]					.
Os01g0185300	4626		74.2743	124.363	49.2297	0.395853	-1.33696	0.240806	1		124.363	49.2297		XP_015618385.1_acyl transferase 9 [Oryza sativa Japonica Group] Q9LGQ6.1 RecName: Full=Acyl transferase 9; Short=OsAT9 [Oryza sativa Japonica Group] EEC70074.1 hypothetical protein OsI_00687 [Oryza sativa Indica Group] KAB8080272.1 hypothetical protein EE612_000694 [Oryza sativa] KAF2948811.1 hypothetical protein DAI22_01g062000 [Oryza sativa Japonica Group] BAB03362.1 putative taxadien-5-alpha-o…					AT3G62160.1_HXXXD-type acyl-transferase family protein
*Os01g0185350	1033		0	0	0	NA	NA	NA	NA		0	0		.					.
Os01g0185400	6196		499.55	579.352	459.649	0.793385	-0.333907	0.579284	1		579.352	459.649		BAD67799.1_unknown protein [Oryza sativa Japonica Group] BAF04154.1 Os01g0185400 [Oryza sativa Japonica Group]					.
Os01g0185500	4211		117.906	122.341	115.688	0.945617	-0.0806727	0.898692	1		122.341	115.688		XP_015642636.1_plant cysteine oxidase 2 [Oryza sativa Japonica Group] KAF2948813.1 hypothetical protein DAI22_01g062200 [Oryza sativa Japonica Group] BAS70779.1 Os01g0185500 [Oryza sativa Japonica Group]					AT5G39890.1_2-aminoethanethiol dioxygenase, putative (DUF1637)
Os01g0185900	2286		1.28965	2.02217	0.923388	0.456632	-1.1309	0.75031	1		2.02217	0.923388		XP_015625260.1_probable WRKY transcription factor 72 [Oryza sativa Japonica Group] KAF2948814.1 hypothetical protein DAI22_01g062300 [Oryza sativa Japonica Group] BAD67800.1 WRKY transcription factor 6 -like [Oryza sativa Japonica Group] BAF04156.1 Os01g0185900 [Oryza sativa Japonica Group] BAS70780.1 Os01g0185900 [Oryza sativa Japonica Group]					AT5G15130.1_WRKY DNA-binding protein 72, Gene Name = WRKY72
Os01g0186000	976		18.1815	34.3769	10.0839	0.293333	-1.76939	0.282407	1		34.3769	10.0839		XP_015633261.1_probable WRKY transcription factor 50 [Oryza sativa Japonica Group] AAQ20913.1 WRKY13 [Oryza sativa Japonica Group] ADX60238.1 WRKY transcription factor, partial [Oryza sativa Japonica Group] EAZ10835.1 hypothetical protein OsJ_00671 [Oryza sativa Japonica Group] KAF2948815.1 hypothetical protein DAI22_01g062400 [Oryza sativa Japonica Group] BAF04157.1 Os01g0186000 [Oryza sativa Ja…					AT5G26170.1_WRKY DNA-binding protein 50, Gene Name = WRKY50
Os01g0186200	3339		803.128	925.143	742.12	0.802168	-0.318024	0.595841	1		925.143	742.12		XP_015622470.1_protein TWIN LOV 1 [Oryza sativa Japonica Group] KAB8080278.1 hypothetical protein EE612_000703 [Oryza sativa] EEE54014.1 hypothetical protein OsJ_00672 [Oryza sativa Japonica Group] KAF2948817.1 hypothetical protein DAI22_01g062500 [Oryza sativa Japonica Group] BAD67803.1 putative PHY3 protein [Oryza sativa Japonica Group] BAF04158.1 Os01g0186200 [Oryza sativa Japonica Group]					AT2G02710.2_PAS/LOV protein B, Gene Name = PLPB
Os01g0186400	4914		0.337028	1.01109	0	0	-Inf	0.622175	1		1.01109	0		XP_015646471.1_uncharacterized protein LOC107278583 [Oryza sativa Japonica Group] KAB8080280.1 hypothetical protein EE612_000705 [Oryza sativa] KAF2948818.1 hypothetical protein DAI22_01g062600 [Oryza sativa Japonica Group] BAD67805.1 hypothetical protein [Oryza sativa Japonica Group] BAS70784.1 Os01g0186400 [Oryza sativa Japonica Group]					.
Os01g0186600	935		8.76274	26.2882	0	0	-Inf	0.00713891	0.157462		26.2882	0		XP_015642427.1_uncharacterized protein LOC4325660 [Oryza sativa Japonica Group] EAY72830.1 hypothetical protein OsI_00696 [Oryza sativa Indica Group] KAB8080281.1 hypothetical protein EE612_000709 [Oryza sativa] KAF2948822.1 hypothetical protein DAI22_01g063000 [Oryza sativa Japonica Group] BAD67807.1 unknown protein [Oryza sativa Japonica Group] BAD72246.1 unknown protein [Oryza sativa Japonica …					.
Os01g0186700	9338		552.939	518.687	570.065	1.09905	0.136262	0.876683	1		518.687	570.065		XP_015620471.1_serine/threonine-protein kinase tricorner isoform X1 [Oryza sativa Japonica Group] KAB8080282.1 hypothetical protein EE612_000711 [Oryza sativa] KAF2948823.1 hypothetical protein DAI22_01g063100 [Oryza sativa Japonica Group] BAD72247.1 putative serine/threonine kinase 38 [Oryza sativa Japonica Group] BAF04160.1 Os01g0186700 [Oryza sativa Japonica Group] BAS70787.1 Os01g0186700 [Ory…					AT4G33080.1_AGC (cAMP-dependent, cGMP-dependent and protein kinase C) kinase family protein
Os01g0186900	1697		2.97799	6.06651	1.43373	0.236335	-2.0811	0.353795	1		6.06651	1.43373		EEC70079.1_hypothetical protein OsI_00698 [Oryza sativa Indica Group] BAF04161.1 Os01g0186900 [Oryza sativa Japonica Group] BAS70788.1 Os01g0186900 [Oryza sativa Japonica Group]					AT5G12010.1_nuclease
Os01g0186950	1074		0	0	0	NA	NA	NA	NA		0	0		BAS70791.1_Os01g0186950 [Oryza sativa Japonica Group]					.
Os01g0187000	1729		12.8891	7.0776	15.7949	2.23167	1.15813	0.737983	1		7.0776	15.7949		XP_015621655.1_uncharacterized protein LOC4325663 [Oryza sativa Japonica Group] BAB03413.1 unknown protein [Oryza sativa Japonica Group] BAB07920.1 unknown protein [Oryza sativa Japonica Group] BAF04162.1 Os01g0187000 [Oryza sativa Japonica Group] BAS70792.1 Os01g0187000 [Oryza sativa Japonica Group]					.
*Os01g0187200	1277		6.83095	17.1884	1.6522	0.0961224	-3.37898	0.133822	1		17.1884	1.6522		.					.
Os01g0187300	1729		3.03326	9.09977	0	0	-Inf	0.068397	0.726032		9.09977	0		EEC70083.1_hypothetical protein OsI_00704 [Oryza sativa Indica Group] KAB8080287.1 hypothetical protein EE612_000723 [Oryza sativa] BAS70793.1 Os01g0187300 [Oryza sativa Japonica Group]					.
Os01g0187350	1117		0.337028	1.01109	0	0	-Inf	0.636181	1		1.01109	0		KAB8080288.1_hypothetical protein EE612_000725, partial [Oryza sativa] BAS70794.1 Os01g0187350, partial [Oryza sativa Japonica Group]					.
Os01g0187400	11359		1035.83	903.91	1101.79	1.21891	0.285592	0.690702	1		903.91	1101.79		XP_015616323.1_uncharacterized protein LOC4325666 [Oryza sativa Japonica Group] BAD72252.1 unknown protein [Oryza sativa Japonica Group] BAD72261.1 unknown protein [Oryza sativa Japonica Group] BAF04164.1 Os01g0187400 [Oryza sativa Japonica Group] BAS70795.1 Os01g0187400 [Oryza sativa Japonica Group]					AT5G11700.2_ephrin type-B receptor
Os01g0187500	4944		424.35	377.135	447.957	1.18779	0.248281	0.761929	1		377.135	447.957		KAB8080290.1_hypothetical protein EE612_000727, partial [Oryza sativa] BAH90942.1 Os01g0187500, partial [Oryza sativa Japonica Group] BAS70796.1 Os01g0187500, partial [Oryza sativa Japonica Group]					AT5G51980.1_Transducin/WD40 repeat-like superfamily protein
Os01g0187600	1799		0	0	0	NA	NA	NA	NA		0	0		KAB8080291.1_hypothetical protein EE612_000728, partial [Oryza sativa] BAF04166.1 Os01g0187600, partial [Oryza sativa Japonica Group] BAS70797.1 Os01g0187600, partial [Oryza sativa Japonica Group]					AT1G75450.2_cytokinin oxidase 5, Gene Name = CKX5
Os01g0187900	4017		541.119	475.21	574.074	1.20804	0.272671	0.71827	1		475.21	574.074		XP_015621787.1_transcription factor MYBS3-like [Oryza sativa Japonica Group] EAY72837.1 hypothetical protein OsI_00708 [Oryza sativa Indica Group] KAB8080292.1 hypothetical protein EE612_000730 [Oryza sativa] KAF2948834.1 hypothetical protein DAI22_01g063800 [Oryza sativa Japonica Group] BAD72254.1 putative MybSt1 [Oryza sativa Japonica Group] BAD72263.1 putative MybSt1 [Oryza sativa Japonica Gro…					AT3G16350.1_Homeodomain-like superfamily protein
Os01g0188100	4409		274.998	101.109	361.942	3.57974	1.83986	0.030442	0.435548		101.109	361.942		XP_015617734.1_2-oxoglutarate-Fe(II) type oxidoreductase hxnY isoform X2 [Oryza sativa Japonica Group] KAB8080293.1 hypothetical protein EE612_000731 [Oryza sativa] KAF2948838.1 hypothetical protein DAI22_01g064000 [Oryza sativa Japonica Group] BAD72256.1 putative oxidoreductase [Oryza sativa Japonica Group] BAD72265.1 putative oxidoreductase [Oryza sativa Japonica Group] BAH01620.1 unnamed prote…					AT1G35190.1_2-oxoglutarate (2OG) and Fe(II)-dependent oxygenase superfamily protein
Os01g0188200	3590		110.043	99.0863	115.521	1.16586	0.221394	0.897413	1		99.0863	115.521		KAB8080294.1_hypothetical protein EE612_000733 [Oryza sativa] BAG97656.1 unnamed protein product [Oryza sativa Japonica Group] BAS70800.1 Os01g0188200 [Oryza sativa Japonica Group]					AT4G20060.1_ARM repeat superfamily protein, Gene Name = EMB1895
Os01g0188400	5202		424.142	241.649	515.388	2.13279	1.09275	0.139846	1		241.649	515.388		XP_015621553.1_NADP-dependent malic enzyme, chloroplastic [Oryza sativa Japonica Group] P43279.2 RecName: Full=NADP-dependent malic enzyme, chloroplastic; Short=NADP-ME; Flags: Precursor [Oryza sativa Japonica Group] KAB8080295.1 hypothetical protein EE612_000734 [Oryza sativa] EEE54023.1 hypothetical protein OsJ_00690 [Oryza sativa Japonica Group] BAB03427.1 NADP-dependent malic enzyme [Oryza sa…					AT1G79750.1_NADP-malic enzyme 4, Gene Name = NADP-ME4
Os01g0188525	4256		0	0	0	NA	NA	NA	NA		0	0		KAB8080297.1_hypothetical protein EE612_000735 [Oryza sativa] BAS70803.1 Os01g0188525 [Oryza sativa Japonica Group]					.
Os01g0188900	6152		95.042	285.126	0	0	-Inf	2.36604e-21	2.63764e-18		285.126	0		BAS70807.1_Os01g0188900, partial [Oryza sativa Japonica Group]					.
Os01g0189100	13969		12.8103	37.4102	0.510339	0.0136417	-6.19583	0.000784723	0.0287606		37.4102	0.510339		XP_015621940.1_ankyrin repeat, SAM and basic leucine zipper domain-containing protein 1 [Oryza sativa Japonica Group] KAB8080299.1 hypothetical protein EE612_000739 [Oryza sativa] KAF2948844.1 hypothetical protein DAI22_01g064800 [Oryza sativa Japonica Group] BAD72213.1 ankyrin-like protein-like [Oryza sativa Japonica Group] BAD72270.1 ankyrin-like protein-like [Oryza sativa Japonica Group] BAF04…					.
Os01g0189700	5691		51.5653	154.696	0	0	-Inf	7.03451e-11	1.62249e-08		154.696	0		KAB8080303.1_hypothetical protein EE612_000740 [Oryza sativa] BAS70812.1 Os01g0189700 [Oryza sativa Japonica Group]					.
Os01g0189800	2300		63.3923	169.862	10.1573	0.059797	-4.06378	4.90845e-06	0.000388537		169.862	10.1573		XP_015622235.1_uncharacterized protein LOC4326773 [Oryza sativa Japonica Group] KAB8080304.1 hypothetical protein EE612_000741 [Oryza sativa] BAD72215.1 unknown protein [Oryza sativa Japonica Group] BAF04175.2 Os01g0189800 [Oryza sativa Japonica Group] BAS70813.1 Os01g0189800 [Oryza sativa Japonica Group]					.
Os01g0190000	1942		1164.34	1544.94	974.048	0.630477	-0.665485	0.263855	1		1544.94	974.048		KAB8080305.1_hypothetical protein EE612_000743 [Oryza sativa] BAS70814.1 Os01g0190000 [Oryza sativa Japonica Group]					AT3G21360.1_2-oxoglutarate (2OG) and Fe(II)-dependent oxygenase superfamily protein
Os01g0190300	2128		190.944	145.596	213.618	1.4672	0.553062	0.502625	1		145.596	213.618		XP_015622022.1_auxin-responsive protein IAA2 [Oryza sativa Japonica Group] Q9LG86.1 RecName: Full=Auxin-responsive protein IAA2; AltName: Full=Indoleacetic acid-induced protein 2 [Oryza sativa Japonica Group] KAB8080306.1 hypothetical protein EE612_000749 [Oryza sativa] EAZ10859.1 hypothetical protein OsJ_00698 [Oryza sativa Japonica Group] BAA99424.1 putative auxin-induced protein IAA18 [Oryza s…					AT3G16500.2_phytochrome-associated protein 1, Gene Name = PAP1
Os01g0190400	2975		27.5069	10.1109	36.205	3.5808	1.84028	0.406302	1		10.1109	36.205		BAF04178.1_Os01g0190400, partial [Oryza sativa Japonica Group]					AT4G29130.1_hexokinase 1, Gene Name = HXK1
Os01g0190500	2144		0	0	0	NA	NA	NA	NA		0	0		XP_015622020.1_protein IQ-DOMAIN 14 [Oryza sativa Japonica Group] KAB8080308.1 hypothetical protein EE612_000752 [Oryza sativa] EAZ10861.1 hypothetical protein OsJ_00700 [Oryza sativa Japonica Group] KAF2948852.1 hypothetical protein DAI22_01g065400 [Oryza sativa Japonica Group] BAA99426.1 unknown protein [Oryza sativa Japonica Group] BAF04179.1 Os01g0190500 [Oryza sativa Japonica Group]					AT3G16490.1_IQ-domain 26, Gene Name = IQD26
Os01g0191000	2150		18.4007	11.1219	22.0401	1.98168	0.986724	0.74916	1		11.1219	22.0401		BAS70818.1_Os01g0191000 [Oryza sativa Japonica Group]					AT4G04190.1_transmembrane protein
Os01g0191100	1953		832.318	765.391	865.781	1.13116	0.177804	0.802233	1		765.391	865.781		XP_015622106.1_60S acidic ribosomal protein P2A [Oryza sativa Japonica Group] EAY72855.1 hypothetical protein OsI_00724 [Oryza sativa Indica Group] KAB8080310.1 hypothetical protein EE612_000756 [Oryza sativa] EAZ44369.1 hypothetical protein OsJ_28991 [Oryza sativa Japonica Group] KAF2948854.1 hypothetical protein DAI22_01g065600 [Oryza sativa Japonica Group] BAD72223.1 putative acidic ribosomal …					AT2G27710.4_60S acidic ribosomal protein family
Os01g0191150	326		0.337028	1.01109	0	0	-Inf	0.622175	1		1.01109	0		KAB8080311.1_hypothetical protein EE612_000757 [Oryza sativa] BAS70820.1 Os01g0191150 [Oryza sativa Japonica Group]					AT2G19770.1_profilin 5, Gene Name = PRF5
Os01g0191200	1649		5237.53	6393.09	4659.74	0.728872	-0.456263	0.503695	1		6393.09	4659.74		XP_015625438.1_stem 28 kDa glycoprotein [Oryza sativa Japonica Group] BAA99433.1 putative acid phosphatase [Oryza sativa Japonica Group] BAF04183.1 Os01g0191200 [Oryza sativa Japonica Group] BAG87947.1 unnamed protein product [Oryza sativa Japonica Group] BAG96484.1 unnamed protein product [Oryza sativa Japonica Group] BAG96712.1 unnamed protein product [Oryza sativa Japonica Group]					AT4G29260.1_HAD superfamily, subfamily IIIB acid phosphatase
Os01g0191300	6626		166.027	166.829	165.626	0.992789	-0.0104411	0.935839	1		166.829	165.626		KAB8080314.1_hypothetical protein EE612_000760 [Oryza sativa] KAF2948857.1 hypothetical protein DAI22_01g065800 [Oryza sativa Japonica Group] BAD72224.1 unknown protein [Oryza sativa Japonica Group] BAF04184.2 Os01g0191300 [Oryza sativa Japonica Group]					AT4G29230.2_NAC domain containing protein 75, Gene Name = NAC075
Os01g0191400	3381		0.674057	2.02217	0	0	-Inf	0.372604	1		2.02217	0		KAB8080317.1_hypothetical protein EE612_000761 [Oryza sativa] BAF04185.1 Os01g0191400 [Oryza sativa Japonica Group] BAS70824.1 Os01g0191400 [Oryza sativa Japonica Group]					.
Os01g0191500	5359		970.752	1059.62	926.32	0.874202	-0.193961	0.718179	1		1059.62	926.32		XP_015615076.1_mitochondrial-processing peptidase subunit alpha [Oryza sativa Japonica Group] EAZ10865.1 hypothetical protein OsJ_00704 [Oryza sativa Japonica Group] BAD72225.1 putative mitochondrial processing peptidase [Oryza sativa Japonica Group] BAF04186.1 Os01g0191500 [Oryza sativa Japonica Group] BAG92759.1 unnamed protein product [Oryza sativa Japonica Group] BAS70825.1 Os01g0191500 [Oryz…					AT1G51980.1_Insulinase (Peptidase family M16) protein
Os01g0191700	3731		730.746	596.54	797.85	1.33746	0.419497	0.555054	1		596.54	797.85		XP_015621540.1_ATP-dependent 6-phosphofructokinase 6 [Oryza sativa Japonica Group] EAY72859.1 hypothetical protein OsI_00730 [Oryza sativa Indica Group] KAB8080319.1 hypothetical protein EE612_000765 [Oryza sativa] KAF2948866.1 hypothetical protein DAI22_01g066100 [Oryza sativa Japonica Group] BAD72228.1 putative 6-phospho-1-fructokinase [Oryza sativa Japonica Group] BAD72231.1 putative 6-phospho…					AT4G26270.1_phosphofructokinase 3, Gene Name = PFK3
Os01g0191800	3707		0.949423	2.02217	0.413049	0.20426	-2.29152	0.598327	1		2.02217	0.413049		XP_015633636.1_serine/threonine-protein kinase Aurora-2 [Oryza sativa Japonica Group] KAB8080320.1 hypothetical protein EE612_000767 [Oryza sativa] EAZ10867.1 hypothetical protein OsJ_00707 [Oryza sativa Japonica Group] KAF2948867.1 hypothetical protein DAI22_01g066108 [Oryza sativa Japonica Group] BAD72229.1 putative protein kinase p46XlEg22 [Oryza sativa Japonica Group] BAD72232.1 putative prot…					AT4G32830.1_ataurora1, Gene Name = AUR1
Os01g0191900	1265		64.9929	77.8536	58.5626	0.752215	-0.410784	0.64898	1		77.8536	58.5626		XP_015628419.1_transcription factor RAX2 [Oryza sativa Japonica Group] XP_015628427.1 transcription factor RAX2 [Oryza sativa Japonica Group] EAZ10868.1 hypothetical protein OsJ_00708 [Oryza sativa Japonica Group] BAA99440.1 putative typical P-type R2R3 Myb protein [Oryza sativa Japonica Group] BAB12688.1 putative typical P-type R2R3 Myb protein [Oryza sativa Japonica Group] BAF04189.1 Os01g01919…					AT2G36890.1_Duplicated homeodomain-like superfamily protein, Gene Name = RAX2
Os01g0192000	1991		36.8554	61.6762	24.445	0.396344	-1.33517	0.286017	1		61.6762	24.445		XP_025879384.1_zinc finger CCCH domain-containing protein 2 [Oryza sativa Japonica Group] Q9FU27.1 RecName: Full=Zinc finger CCCH domain-containing protein 2; Short=OsC3H2; AltName: Full=Protein DELAY OF THE ONSET OF SENESCENCE; Short=OsDOS [Oryza sativa Japonica Group] ADX60249.1 C3H transcription factor, partial [Oryza sativa Japonica Group] BAB12694.1 CCCH-type zinc finger protein -like [Oryza…					AT2G19810.1_CCCH-type zinc finger family protein, Gene Name = OZF1
Os01g0192101	1660		0	0	0	NA	NA	NA	NA		0	0		BAS70831.1_Os01g0192101 [Oryza sativa Japonica Group]					.
Os01g0192300	2090		1224.7	868.522	1402.79	1.61515	0.691666	0.314506	1		868.522	1402.79		XP_015625837.1_transcription factor MYBS3-like [Oryza sativa Japonica Group] EAZ10870.1 hypothetical protein OsJ_00711 [Oryza sativa Japonica Group] BAD72233.1 putative MCB2 protein [Oryza sativa Japonica Group] BAF04191.1 Os01g0192300 [Oryza sativa Japonica Group] BAG88219.1 unnamed protein product [Oryza sativa Japonica Group] BAS70833.1 Os01g0192300 [Oryza sativa Japonica Group]					AT5G56840.1_myb-like transcription factor family protein
Os01g0192401	760		0	0	0	NA	NA	NA	NA		0	0		BAS70836.1_Os01g0192401, partial [Oryza sativa Japonica Group]					.
Os01g0192500	931		0.340226	0	0.510339	Inf	Inf	1	1		0	0.510339		XP_015634748.1_heavy metal-associated isoprenylated plant protein 9 [Oryza sativa Japonica Group] KAB8080326.1 hypothetical protein EE612_000780 [Oryza sativa] KAF2948883.1 hypothetical protein DAI22_01g066600 [Oryza sativa Japonica Group] KAF2948884.1 hypothetical protein DAI22_01g066600 [Oryza sativa Japonica Group] BAS70835.1 Os01g0192500 [Oryza sativa Japonica Group]					.
Os01g0192550	1273		5.27552	12.133	1.84678	0.152211	-2.71586	0.215207	1		12.133	1.84678		BAH90947.1_Os01g0192550 [Oryza sativa Japonica Group] BAS70837.1 Os01g0192550 [Oryza sativa Japonica Group]					.
Os01g0192600	2962		0.337028	1.01109	0	0	-Inf	0.641568	1		1.01109	0		XP_015623000.1_protein NDL2 [Oryza sativa Japonica Group] BAD72239.1 putative pollen specific protein SF21 [Oryza sativa Japonica Group] BAF04192.1 Os01g0192600 [Oryza sativa Japonica Group] BAG94745.1 unnamed protein product [Oryza sativa Japonica Group] BAS70838.1 Os01g0192600 [Oryza sativa Japonica Group]					AT5G11790.1_N-MYC downregulated-like 2, Gene Name = NDL2
*Os01g0192700	2715		0	0	0	NA	NA	NA	NA		0	0		.					.
Os01g0192900	1868		3.25016	7.0776	1.33644	0.188826	-2.40487	0.336363	1		7.0776	1.33644		KAF2948886.1_hypothetical protein DAI22_01g066900 [Oryza sativa Japonica Group] BAB12704.1 putative 1-aminocyclopropane-1-carboxylate synthase 5 [Oryza sativa Japonica Group] BAF04193.1 Os01g0192900 [Oryza sativa Japonica Group]					AT4G26200.1_1-amino-cyclopropane-1-carboxylate synthase 7, Gene Name = ACS7
Os01g0193250	501		0	0	0	NA	NA	NA	NA		0	0		BAS70841.1_Os01g0193250, partial [Oryza sativa Japonica Group]					.
Os01g0193400	3872		11.0519	9.09977	12.0279	1.32178	0.402487	0.995752	1		9.09977	12.0279		XP_015625573.1_uncharacterized protein LOC4327309 isoform X2 [Oryza sativa Japonica Group] KAB8080332.1 hypothetical protein EE612_000789 [Oryza sativa] KAB8080333.1 hypothetical protein EE612_000789 [Oryza sativa] KAF2948888.1 hypothetical protein DAI22_01g067100 [Oryza sativa Japonica Group] KAF2948889.1 hypothetical protein DAI22_01g067100 [Oryza sativa Japonica Group] BAD72193.1 unknown prote…					AT3G02125.1_pinin-like protein
Os01g0193500	1986		0	0	0	NA	NA	NA	NA		0	0		XP_015625564.1_F-box/LRR-repeat protein At4g29420 [Oryza sativa Japonica Group] KAB8080334.1 hypothetical protein EE612_000790 [Oryza sativa] KAF2948890.1 hypothetical protein DAI22_01g067200 [Oryza sativa Japonica Group] BAF04195.1 Os01g0193500 [Oryza sativa Japonica Group] BAS70843.1 Os01g0193500 [Oryza sativa Japonica Group]					AT4G29420.1_F-box/RNI-like superfamily protein
Os01g0193600	4601		123.799	81.8979	144.75	1.76744	0.821664	0.431236	1		81.8979	144.75		XP_015625606.1_uncharacterized protein LOC4327311 [Oryza sativa Japonica Group] XP_015625614.1 uncharacterized protein LOC4327311 [Oryza sativa Japonica Group] KAB8080336.1 hypothetical protein EE612_000791 [Oryza sativa] KAF2948892.1 hypothetical protein DAI22_01g067300 [Oryza sativa Japonica Group] KAF2948893.1 hypothetical protein DAI22_01g067300 [Oryza sativa Japonica Group] KAF2948894.1 hypo…					AT3G21300.1_RNA methyltransferase family protein
Os01g0193700	3637		0	0	0	NA	NA	NA	NA		0	0		KAB8080337.1_hypothetical protein EE612_000792, partial [Oryza sativa] BAS70846.1 Os01g0193700, partial [Oryza sativa Japonica Group]					.
Os01g0193900	8915		138.825	141.552	137.462	0.971105	-0.0423001	0.915968	1		141.552	137.462		BAD72196.1_always early 1 protein -like [Oryza sativa Japonica Group] BAD72244.1 always early 1 protein -like [Oryza sativa Japonica Group] BAF04197.2 Os01g0193900 [Oryza sativa Japonica Group]					AT3G21430.3_DNA binding protein, Gene Name = ALY3
Os01g0194000	2014		127.169	66.7316	157.387	2.35851	1.23788	0.24113	1		66.7316	157.387		XP_015619161.1_uncharacterized protein LOC4327313 [Oryza sativa Japonica Group]					AT3G11760.1_structural maintenance of chromosomes flexible hinge domain protein
Os01g0194200	2621		17.5756	26.2882	13.2193	0.50286	-0.991771	0.501776	1		26.2882	13.2193		XP_015628625.1_protein IQ-DOMAIN 1 isoform X1 [Oryza sativa Japonica Group] KAB8080342.1 hypothetical protein EE612_000797 [Oryza sativa] KAF2948901.1 hypothetical protein DAI22_01g067600 [Oryza sativa Japonica Group] BAB12717.1 unknown protein [Oryza sativa Japonica Group] BAB16858.1 unknown protein [Oryza sativa Japonica Group] BAF04199.1 Os01g0194200 [Oryza sativa Japonica Group]					AT2G26180.1_IQ-domain 6, Gene Name = IQD6
Os01g0194300	4605		60.9144	92.0088	45.3672	0.493075	-1.02012	0.296845	1		92.0088	45.3672		XP_015622114.1_BTB/POZ domain and ankyrin repeat-containing protein NPR1 isoform X1 [Oryza sativa Japonica Group] Q9FDY4.1 RecName: Full=BTB/POZ domain and ankyrin repeat-containing protein NPR1; Short=OsNPR1; AltName: Full=NPR1 homolog 1; Short=OsNH1 [Oryza sativa Japonica Group] KAB8080343.1 hypothetical protein EE612_000798 [Oryza sativa] ABE11613.1 ankyrin-repeat protein [Oryza sativa Japonic…					AT1G64280.1_regulatory protein (NPR1), Gene Name = NPR1
Os01g0194600	672		84.0073	37.4102	107.306	2.86836	1.52023	0.21931	1		37.4102	107.306		XP_015631554.1_monothiol glutaredoxin-S2 [Oryza sativa Japonica Group] Q5SMY5.1 RecName: Full=Monothiol glutaredoxin-S2 [Oryza sativa Japonica Group] EAY72877.1 hypothetical protein OsI_00751 [Oryza sativa Indica Group] KAB8080344.1 hypothetical protein EE612_000802 [Oryza sativa] EAZ10884.1 hypothetical protein OsJ_00727 [Oryza sativa Japonica Group] KAF2948904.1 hypothetical protein DAI22_01g06…					AT5G11930.1_Thioredoxin superfamily protein
Os01g0195000	2526		72.8894	49.5432	84.5625	1.70684	0.771332	0.597646	1		49.5432	84.5625		KAB8080345.1_hypothetical protein EE612_000805 [Oryza sativa]					AT1G55110.2_indeterminate(ID)-domain 7, Gene Name = IDD7
*Os01g0195066	215		0	0	0	NA	NA	NA	NA		0	0		.					.
*Os01g0195100	5065		0	0	0	NA	NA	NA	NA		0	0		.					.
Os01g0195200	2509		16.3179	19.2106	14.8715	0.774129	-0.369354	0.753411	1		19.2106	14.8715		BAF04203.1_Os01g0195200, partial [Oryza sativa Japonica Group] BAS70856.1 Os01g0195200, partial [Oryza sativa Japonica Group]					AT5G56890.1_Protein kinase superfamily protein
Os01g0195300	560		1.62348	4.04434	0.413049	0.10213	-3.29152	0.3543	1		4.04434	0.413049		XP_015644312.1_uncharacterized protein LOC107278163 [Oryza sativa Japonica Group] KAB8080347.1 hypothetical protein EE612_000808 [Oryza sativa] KAF2948910.1 hypothetical protein DAI22_01g068108 [Oryza sativa Japonica Group] BAD72206.1 hypothetical protein [Oryza sativa Japonica Group] BAD72425.1 hypothetical protein [Oryza sativa Japonica Group] BAS70857.1 Os01g0195300 [Oryza sativa Japonica Grou…					.
Os01g0195400	1287		7.51779	15.1663	3.69355	0.243537	-2.03779	0.216357	1		15.1663	3.69355		XP_015627374.1_NDR1/HIN1-like protein 6 [Oryza sativa Japonica Group] KAB8080348.1 hypothetical protein EE612_000809 [Oryza sativa] KAF2948911.1 hypothetical protein DAI22_01g068200 [Oryza sativa Japonica Group] BAD72207.1 hypothetical protein [Oryza sativa Japonica Group] BAD72426.1 hypothetical protein [Oryza sativa Japonica Group] BAS70858.1 Os01g0195400 [Oryza sativa Japonica Group]					.
Os01g0195500	2408		750.19	615.751	817.41	1.3275	0.408712	0.568882	1		615.751	817.41		XP_015622094.1_translation machinery-associated protein 22 [Oryza sativa Japonica Group] KAB8080349.1 hypothetical protein EE612_000810 [Oryza sativa] KAF2948912.1 hypothetical protein DAI22_01g068300 [Oryza sativa Japonica Group] BAD72209.1 putative density regulated protein drp1 [Oryza sativa Japonica Group] BAD72428.1 putative density regulated protein drp1 [Oryza sativa Japonica Group] BAF042…					AT5G11900.1_Translation initiation factor SUI1 family protein
Os01g0195700	323		0	0	0	NA	NA	NA	NA		0	0		EEE53824.1_hypothetical protein OsJ_00273 [Oryza sativa Japonica Group] KAB8080350.1 hypothetical protein EE612_000811 [Oryza sativa] BAS70860.1 Os01g0195700 [Oryza sativa Japonica Group]					.
Os01g0195801	1007		0	0	0	NA	NA	NA	NA		0	0		XP_025880866.1_putative transcription factor bHLH041 [Oryza sativa Japonica Group] KAB8080351.1 hypothetical protein EE612_000812 [Oryza sativa] BAS70861.1 Os01g0195801 [Oryza sativa Japonica Group]					AT5G56960.1_basic helix-loop-helix (bHLH) DNA-binding family protein
Os01g0196133	639		0	0	0	NA	NA	NA	NA		0	0		KAF2948921.1_hypothetical protein DAI22_01g068600 [Oryza sativa Japonica Group] BAS70863.1 Os01g0196133 [Oryza sativa Japonica Group]					.
Os01g0196300	2135		0.337028	1.01109	0	0	-Inf	0.641032	1		1.01109	0		XP_015626911.1_uncharacterized protein LOC4327325 [Oryza sativa Japonica Group] KAB8080353.1 hypothetical protein EE612_000820 [Oryza sativa] ADX60282.1 bHLH transcription factor, partial [Oryza sativa Japonica Group] KAF2948918.1 hypothetical protein DAI22_01g068700 [Oryza sativa Japonica Group] KAF2948920.1 hypothetical protein DAI22_01g068700 [Oryza sativa Japonica Group] BAD72434.1 basic heli…					AT5G56960.1_basic helix-loop-helix (bHLH) DNA-binding family protein
Os01g0196500	2723		57.7919	59.654	56.8609	0.953178	-0.0691832	0.893453	1		59.654	56.8609		XP_015623174.1_PRA1 family protein F3 [Oryza sativa Japonica Group] XP_015623181.1 PRA1 family protein F3 [Oryza sativa Japonica Group] KAB8080354.1 hypothetical protein EE612_000825 [Oryza sativa] EEE54048.1 hypothetical protein OsJ_00736 [Oryza sativa Japonica Group] KAF2948922.1 hypothetical protein DAI22_01g068900 [Oryza sativa Japonica Group] BAF04208.2 Os01g0196500 [Oryza sativa Japonica Gr…					AT3G13720.1_PRA1 (Prenylated rab acceptor) family protein, Gene Name = PRA8
Os01g0196600	1763		64.7516	61.6762	66.2893	1.0748	0.104063	1	1		61.6762	66.2893		XP_025879414.1_ectonucleotide pyrophosphatase/phosphodiesterase family member 1 [Oryza sativa Japonica Group] AAF65458.1 OSE4 [Oryza sativa Indica Group] KAB8080355.1 hypothetical protein EE612_000826 [Oryza sativa] AAA67067.1 nucleotide pyrophosphatase precursor [Oryza sativa Japonica Group] EAZ10894.1 hypothetical protein OsJ_00737 [Oryza sativa Japonica Group] KAF2948923.1 hypothetical protein…					AT4G29680.1_Alkaline-phosphatase-like family protein
Os01g0196800	2923		0.88776	1.01109	0.826098	0.817041	-0.29152	1	1		1.01109	0.826098		KAB8080356.1_hypothetical protein EE612_000828 [Oryza sativa] BAF04210.1 Os01g0196800 [Oryza sativa Japonica Group] BAG92930.1 unnamed protein product [Oryza sativa Japonica Group] BAS70867.1 Os01g0196800 [Oryza sativa Japonica Group]					.
Os01g0197100	7898		18.4262	13.1441	21.0672	1.60279	0.680584	0.835497	1		13.1441	21.0672		XP_015611433.1_cytochrome P450 90D2 [Oryza sativa Japonica Group] Q94IW5.1 RecName: Full=Cytochrome P450 90D2; AltName: Full=C6-oxidase [Oryza sativa Japonica Group] KAB8080357.1 hypothetical protein EE612_000829 [Oryza sativa] KAF2948925.1 hypothetical protein DAI22_01g069100 [Oryza sativa Japonica Group] BAB56089.1 putative cytochrome P450 90C1 [Oryza sativa Japonica Group] BAF04211.1 Os01g0197…					AT3G13730.1_cytochrome P450, family 90, subfamily D, polypeptide 1, Gene Name = CYP90D1
Os01g0197150	7356		0	0	0	NA	NA	NA	NA		0	0		KAB8080358.1_hypothetical protein EE612_000830 [Oryza sativa] BAS70869.1 Os01g0197150 [Oryza sativa Japonica Group]					.
Os01g0197200	3853		323.934	349.835	310.984	0.888942	-0.169838	0.775298	1		349.835	310.984		XP_015611419.1_DEAD-box ATP-dependent RNA helicase 20 [Oryza sativa Japonica Group] Q5QMN3.2 RecName: Full=DEAD-box ATP-dependent RNA helicase 20 [Oryza sativa Japonica Group] KAB8080360.1 hypothetical protein EE612_000831 [Oryza sativa] KAF2948926.1 hypothetical protein DAI22_01g069200 [Oryza sativa Japonica Group] KAF2948927.1 hypothetical protein DAI22_01g069200 [Oryza sativa Japonica Group] B…					AT1G55150.1_DEA(D/H)-box RNA helicase family protein, Gene Name = RH20
Os01g0197350	420		70.1399	63.6984	73.3607	1.15169	0.203751	0.952795	1		63.6984	73.3607		BAS70872.1_Os01g0197350 [Oryza sativa Japonica Group]					.
Os01g0197400	2667		540.131	558.119	531.137	0.951656	-0.071488	0.874149	1		558.119	531.137		XP_015622281.1_uncharacterized protein LOC4327331 isoform X2 [Oryza sativa Japonica Group] KAB8080362.1 hypothetical protein EE612_000833 [Oryza sativa] EAZ10898.1 hypothetical protein OsJ_00741 [Oryza sativa Japonica Group] BAD73216.1 unknown protein [Oryza sativa Japonica Group] BAD73323.1 unknown protein [Oryza sativa Japonica Group] BAF04213.1 Os01g0197400 [Oryza sativa Japonica Group]					AT1G17665.1_CA-responsive protein
Os01g0197450	1914		3.81368	3.03326	4.20389	1.38593	0.470858	1	1		3.03326	4.20389		XP_015622278.1_putative pentatricopeptide repeat-containing protein At1g17630 [Oryza sativa Japonica Group] KAB8080363.1 hypothetical protein EE612_000834 [Oryza sativa] KAF2948929.1 hypothetical protein DAI22_01g069400 [Oryza sativa Japonica Group] BAS70874.1 Os01g0197450 [Oryza sativa Japonica Group]					AT1G17630.1_Pentatricopeptide repeat (PPR-like) superfamily protein
Os01g0197500	1468		27.6228	30.3326	26.2679	0.865997	-0.207566	0.818318	1		30.3326	26.2679		KAB8080364.1_hypothetical protein EE612_000835 [Oryza sativa] BAS70875.1 Os01g0197500 [Oryza sativa Japonica Group]					AT5G11870.1_Alkaline phytoceramidase (aPHC)
Os01g0197700	5137		41.2094	42.4656	40.5813	0.955628	-0.0654795	0.874455	1		42.4656	40.5813		XP_015629416.1_cytokinin dehydrogenase 2 [Oryza sativa Japonica Group] Q4ADV8.1 RecName: Full=Cytokinin dehydrogenase 2; AltName: Full=Cytokinin oxidase 2; Short=OsCKX2; AltName: Full=QTL grain number 1a; Short=Gn1a; Flags: Precursor [Oryza sativa Japonica Group] AVZ65967.1 Aro8 [Plectranthus barbatus] KAF2948933.1 hypothetical protein DAI22_01g069600 [Oryza sativa Japonica Group] BAE16612.1 cyto…					AT5G56970.1_cytokinin oxidase 3, Gene Name = CKX3
Os01g0197900	14112		12.2735	12.133	12.3437	1.01736	0.0248345	1	1		12.133	12.3437		Q5QMN5.2_RecName: Full=Probable RNA-dependent RNA polymerase 3; Short=OsRDR3 [Oryza sativa Japonica Group]					AT2G19910.2_RNA-dependent RNA polymerase family protein
Os01g0198000	17064		22.2792	19.2106	23.8135	1.2396	0.309876	0.980041	1		19.2106	23.8135		XP_015624482.1_probable RNA-dependent RNA polymerase 4 [Oryza sativa Japonica Group] Q5QMN4.2 RecName: Full=Probable RNA-dependent RNA polymerase 4; Short=OsRDR4 [Oryza sativa Japonica Group] KAF2948935.1 hypothetical protein DAI22_01g069900 [Oryza sativa Japonica Group]					AT2G19930.3_RNA-dependent RNA polymerase family protein
Os01g0198200	6456		848.473	634.961	955.228	1.50439	0.589176	0.380778	1		634.961	955.228		XP_015621547.1_casein kinase 1-like protein HD16 [Oryza sativa Japonica Group] KAB8080369.1 hypothetical protein EE612_000846 [Oryza sativa] KAF2948938.1 hypothetical protein DAI22_01g070000 [Oryza sativa Japonica Group] BAD73223.1 putative serine/threonine protein kinase [Oryza sativa Japonica Group] BAD73330.1 putative serine/threonine protein kinase [Oryza sativa Japonica Group] BAG96064.1 unn…					AT2G25760.1_Protein kinase family protein
Os01g0198250	3280		0	0	0	NA	NA	NA	NA		0	0		KAB8080372.1_hypothetical protein EE612_000847 [Oryza sativa] BAS70883.1 Os01g0198250 [Oryza sativa Japonica Group]					.
Os01g0198500	1103		0	0	0	NA	NA	NA	NA		0	0		XP_015634650.1_uncharacterized protein LOC4327339 [Oryza sativa Japonica Group] EAY72900.1 hypothetical protein OsI_00775 [Oryza sativa Indica Group] KAB8080373.1 hypothetical protein EE612_000848 [Oryza sativa] KAF2948940.1 hypothetical protein DAI22_01g070200 [Oryza sativa Japonica Group] BAB56103.1 unknown protein [Oryza sativa Japonica Group] BAB89415.1 unknown protein [Oryza sativa Japonica …					.
Os01g0198702	1238		3.8328	2.02217	4.73812	2.34309	1.22841	0.863734	1		2.02217	4.73812		KAB8080374.1_hypothetical protein EE612_000851, partial [Oryza sativa] BAS70885.1 Os01g0198702, partial [Oryza sativa Japonica Group]					.
Os01g0198900	1052		1096.39	666.305	1311.43	1.96822	0.97689	0.147496	1		666.305	1311.43		XP_015626787.1_lachrymatory-factor synthase [Oryza sativa Japonica Group] KAB8080375.1 hypothetical protein EE612_000854 [Oryza sativa] KAF2948941.1 hypothetical protein DAI22_01g070300 [Oryza sativa Japonica Group] BAB89418.1 unknown protein [Oryza sativa Japonica Group] BAF04222.1 Os01g0198900 [Oryza sativa Japonica Group] BAG87489.1 unnamed protein product [Oryza sativa Japonica Group]					.
Os01g0199300	893		0	0	0	NA	NA	NA	NA		0	0		XP_015644871.1_uncharacterized protein LOC107277551 [Oryza sativa Japonica Group] KAF2948942.1 hypothetical protein DAI22_01g070400 [Oryza sativa Japonica Group] BAD98616.1 hypothetical protein [Oryza sativa Japonica Group] BAS70887.1 Os01g0199300 [Oryza sativa Japonica Group]					AT4G32870.1_Polyketide cyclase/dehydrase and lipid transport superfamily protein
Os01g0199400	4576		75.7654	36.3991	95.4486	2.62228	1.39082	0.299959	1		36.3991	95.4486		XP_015622484.1_uncharacterized protein LOC4327343 [Oryza sativa Japonica Group] EEE54058.1 hypothetical protein OsJ_00752 [Oryza sativa Japonica Group] KAF2948943.1 hypothetical protein DAI22_01g070500 [Oryza sativa Japonica Group] BAD98617.1 monoglyceride lipase isoform 2 -like [Oryza sativa Japonica Group] BAF04224.1 Os01g0199400 [Oryza sativa Japonica Group] BAG90935.1 unnamed protein product …					AT5G11650.1_alpha/beta-Hydrolases superfamily protein
*Os01g0199550	1193		0	0	0	NA	NA	NA	NA		0	0		.					.
Os01g0199700	3698		18.9866	5.05543	25.9521	5.13352	2.35995	0.395982	1		5.05543	25.9521		BAS70892.1_Os01g0199700 [Oryza sativa Japonica Group]					AT1G79770.1_CASP-like protein (DUF1677)
Os01g0199900	6688		492.982	611.707	433.62	0.708869	-0.496408	0.430608	1		611.707	433.62		XP_015613662.1_phosphoribosylaminoimidazole carboxylase, chloroplastic [Oryza sativa Japonica Group] KAF2948945.1 hypothetical protein DAI22_01g070700 [Oryza sativa Japonica Group] KAF2948946.1 hypothetical protein DAI22_01g070700 [Oryza sativa Japonica Group] BAD73201.1 putative phosphoribosylaminoimidazole carboxylase, chloroplast precursor [Oryza sativa Japonica Group] BAD98622.1 putative phos…					AT2G37690.1_phosphoribosylaminoimidazole carboxylase, putative / AIR carboxylase
Os01g0199950	1426		0	0	0	NA	NA	NA	NA		0	0		KAB8080381.1_hypothetical protein EE612_000862 [Oryza sativa] BAS70895.1 Os01g0199950 [Oryza sativa Japonica Group]					.
Os01g0200000	3184		163.635	159.751	165.577	1.03646	0.0516691	1	1		159.751	165.577		XP_015613687.1_autophagy-related protein 3 isoform X1 [Oryza sativa Japonica Group] XP_025879455.1 autophagy-related protein 3 isoform X1 [Oryza sativa Japonica Group] EEE54060.1 hypothetical protein OsJ_00756 [Oryza sativa Japonica Group] KAF2948948.1 hypothetical protein DAI22_01g070800 [Oryza sativa Japonica Group] BAB92203.1 putative autophagocytosis protein [Oryza sativa Japonica Group] BAF0…					AT5G61500.1_autophagy 3 (APG3), Gene Name = ATG3
Os01g0200150	2282		0	0	0	NA	NA	NA	NA		0	0		KAB8080383.1_hypothetical protein EE612_000864, partial [Oryza sativa] BAS70897.1 Os01g0200150, partial [Oryza sativa Japonica Group]					.
Os01g0200200	523		2.26779	0	3.40168	Inf	Inf	0.608054	1		0	3.40168		EAY72910.1_hypothetical protein OsI_00784 [Oryza sativa Indica Group] EAZ10916.1 hypothetical protein OsJ_00758 [Oryza sativa Japonica Group] KAB8080384.1 hypothetical protein EE612_000865 [Oryza sativa] BAD73203.1 hypothetical protein [Oryza sativa Japonica Group] BAS70899.1 Os01g0200200 [Oryza sativa Japonica Group]					AT1G79770.1_CASP-like protein (DUF1677)
Os01g0200300	2809		1.44169	0	2.16253	Inf	Inf	0.749431	1		0	2.16253		BAS70900.1_Os01g0200300, partial [Oryza sativa Japonica Group]					AT1G52150.1_Homeobox-leucine zipper family protein / lipid-binding START domain-containing protein, Gene Name = ATHB-15
Os01g0200350	4686		8.67675	2.02217	12.004	5.93622	2.56954	0.398625	1		2.02217	12.004		KAB8080386.1_hypothetical protein EE612_000867 [Oryza sativa] BAS70901.1 Os01g0200350 [Oryza sativa Japonica Group]					.
Os01g0200400	7204		65.8563	55.6097	70.9797	1.27639	0.35207	0.849731	1		55.6097	70.9797		XP_015621944.1_thioredoxin-related transmembrane protein 2 [Oryza sativa Japonica Group] KAF2948952.1 hypothetical protein DAI22_01g071200 [Oryza sativa Japonica Group] BAD73205.1 unknown protein [Oryza sativa Japonica Group] BAF04230.1 Os01g0200400 [Oryza sativa Japonica Group] BAG96784.1 unnamed protein product [Oryza sativa Japonica Group] BAS70902.1 Os01g0200400 [Oryza sativa Japonica Group]					AT5G11640.1_Thioredoxin superfamily protein
Os01g0200500	3381		184.974	178.962	187.98	1.05039	0.0709267	0.988588	1		178.962	187.98		XP_015621943.1_nuclear pore complex protein NUP35 [Oryza sativa Japonica Group] EEE54062.1 hypothetical protein OsJ_00761 [Oryza sativa Japonica Group] KAF2948954.1 hypothetical protein DAI22_01g071300 [Oryza sativa Japonica Group] BAD73206.1 unknown protein [Oryza sativa Japonica Group] BAF04231.1 Os01g0200500 [Oryza sativa Japonica Group] BAG90849.1 unnamed protein product [Oryza sativa Japonic…					AT3G16310.1_mitotic phosphoprotein N' end (MPPN) family protein
Os01g0200600	896		0.890958	0	1.33644	Inf	Inf	0.931289	1		0	1.33644		XP_015644400.1_ethylene-responsive transcription factor TINY [Oryza sativa Japonica Group] KAB8080389.1 hypothetical protein EE612_000874 [Oryza sativa] AAQ19032.1 Ap21 [Oryza sativa Japonica Group] KAF2948955.1 hypothetical protein DAI22_01g071400 [Oryza sativa Japonica Group] BAB92209.1 putative DRE binding factor 2 [Oryza sativa Japonica Group] BAF04232.1 Os01g0200600 [Oryza sativa Japonica Gr…					AT5G25810.1_Integrase-type DNA-binding superfamily protein, Gene Name = tny
Os01g0200700	1205		240693	171442	275318	1.6059	0.683384	1	1		171442	275318		WP_199603785.1_MULTISPECIES: hypothetical protein [Bacteria] A1YTM8.1 RecName: Full=Metallothionein-like protein 3A; AltName: Full=Class I metallothionein-like protein 3A; AltName: Full=OsMT-I-3a; Short=OsMT3; Short=OsMT3a [Oryza sativa Japonica Group] A2WLS0.1 RecName: Full=Metallothionein-like protein 3A; AltName: Full=Class I metallothionein-like protein 3A; AltName: Full=OsMT-I-3a; Short=OsMT…					AT3G15353.1_metallothionein 3, Gene Name = MT3
*Os01g0200950	1464		74.1375	64.7095	78.8515	1.21855	0.285162	0.868586	1		64.7095	78.8515		.					.
Os01g0201000	1012		52.324	36.3991	60.2864	1.65626	0.727932	0.660536	1		36.3991	60.2864		KAB8080391.1_hypothetical protein EE612_000882, partial [Oryza sativa] BAS70906.1 Os01g0201000, partial [Oryza sativa Japonica Group]					AT1G53050.1_Protein kinase superfamily protein
Os01g0201100	1928		34.9821	49.5432	27.7016	0.559141	-0.838715	0.49581	1		49.5432	27.7016		XP_015625845.1_beta-glucuronosyltransferase GlcAT14B [Oryza sativa Japonica Group] KAB8080392.1 hypothetical protein EE612_000884 [Oryza sativa] EEE54065.1 hypothetical protein OsJ_00766 [Oryza sativa Japonica Group] KAF2948960.1 hypothetical protein DAI22_01g071700 [Oryza sativa Japonica Group] KAF2948961.1 hypothetical protein DAI22_01g071700 [Oryza sativa Japonica Group] BAH01648.1 unnamed pro…					AT3G15350.2_Core-2/I-branching beta-1,6-N-acetylglucosaminyltransferase family protein
Os01g0201200	3933		1551.56	541.942	2056.37	3.79446	1.92389	0.00603564	0.138851		541.942	2056.37		XP_015621252.1_serine/threonine-protein kinase HT1 [Oryza sativa Japonica Group] EAZ10926.1 hypothetical protein OsJ_00767 [Oryza sativa Japonica Group] KAF2948962.1 hypothetical protein DAI22_01g071800 [Oryza sativa Japonica Group] KAF2948963.1 hypothetical protein DAI22_01g071800 [Oryza sativa Japonica Group] BAB92217.1 putative protein kinase [Oryza sativa Japonica Group] BAF04236.1 Os01g02012…					AT5G58950.1_Protein kinase superfamily protein
Os01g0201250	1139		3.25975	4.04434	2.86745	0.709004	-0.496135	0.794113	1		4.04434	2.86745		XP_015633217.1_VQ motif-containing protein 4 [Oryza sativa Japonica Group] KAF2948964.1 hypothetical protein DAI22_01g072000 [Oryza sativa Japonica Group] BAS70909.1 Os01g0201250 [Oryza sativa Japonica Group]					AT1G28280.2_VQ motif-containing protein
Os01g0201275	704		0	0	0	NA	NA	NA	NA		0	0		BAS70910.1_Os01g0201275 [Oryza sativa Japonica Group]					.
*Os01g0201300	797		0	0	0	NA	NA	NA	NA		0	0		.					.
Os01g0201400	890		6.45464	8.08868	5.63762	0.696976	-0.520819	0.740231	1		8.08868	5.63762		XP_015645772.1_protein RALF-like 33 [Oryza sativa Japonica Group] KAB8080396.1 hypothetical protein EE612_000890 [Oryza sativa] KAF2948965.1 hypothetical protein DAI22_01g072100 [Oryza sativa Japonica Group] BAB32981.1 unknown protein [Oryza sativa Japonica Group] BAB92222.1 unknown protein [Oryza sativa Japonica Group] BAF04237.1 Os01g0201400 [Oryza sativa Japonica Group]					AT2G33775.1_ralf-like 19, Gene Name = RALFL19
Os01g0201500	897		0	0	0	NA	NA	NA	NA		0	0		BAS70912.1_Os01g0201500 [Oryza sativa Japonica Group]					.
Os01g0201600	1353		0	0	0	NA	NA	NA	NA		0	0		XP_015643898.1_protodermal factor 1 [Oryza sativa Japonica Group] EAZ10929.1 hypothetical protein OsJ_00770 [Oryza sativa Japonica Group] KAF2948967.1 hypothetical protein DAI22_01g072300 [Oryza sativa Japonica Group] BAD73169.1 VsaA -like [Oryza sativa Japonica Group] BAD73213.1 VsaA -like [Oryza sativa Japonica Group] BAF04238.2 Os01g0201600 [Oryza sativa Japonica Group]					.
Os01g0201700	9393		9.08184	2.02217	12.6117	6.2367	2.64078	0.15657	1		2.02217	12.6117		KAB8080400.1_hypothetical protein EE612_000895, partial [Oryza sativa] BAS70914.1 Os01g0201700, partial [Oryza sativa Japonica Group]					AT4G18960.1_K-box region and MADS-box transcription factor family protein, Gene Name = AG
*Os01g0201750	3484		0	0	0	NA	NA	NA	NA		0	0		.					.
Os01g0201800	5120		63.0388	44.4877	72.3144	1.62549	0.700874	0.521107	1		44.4877	72.3144		XP_015630870.1_uncharacterized protein LOC107276816 [Oryza sativa Japonica Group] EAZ10932.1 hypothetical protein OsJ_00775 [Oryza sativa Japonica Group] BAD73170.1 unknown protein [Oryza sativa Japonica Group]					.
Os01g0201850	7294		1.69154	3.03326	1.02068	0.336496	-1.57134	0.56047	1		3.03326	1.02068		KAB8080402.1_hypothetical protein EE612_000899, partial [Oryza sativa] BAS70916.1 Os01g0201850, partial [Oryza sativa Japonica Group]					.
Os01g0201900	4541		269.239	330.625	238.546	0.721501	-0.470926	0.478605	1		330.625	238.546		KAB8080403.1_hypothetical protein EE612_000900, partial [Oryza sativa] BAS70917.1 Os01g0201900, partial [Oryza sativa Japonica Group]					.
Os01g0202500	1641		829.357	1143.54	672.267	0.587884	-0.766397	0.19625	1		1143.54	672.267		BAS70919.1_Os01g0202500, partial [Oryza sativa Japonica Group]					AT1G78600.1_light-regulated zinc finger protein 1, Gene Name = LZF1
Os01g0202601	1306		0	0	0	NA	NA	NA	NA		0	0		KAB8080405.1_hypothetical protein EE612_000906, partial [Oryza sativa] BAS70920.1 Os01g0202601, partial [Oryza sativa Japonica Group]					AT2G42810.5_protein phosphatase 5.2, Gene Name = PP5.2
Os01g0202700	2760		1.9669	3.03326	1.43373	0.472669	-1.0811	0.688187	1		3.03326	1.43373		KAB8080406.1_hypothetical protein EE612_000908 [Oryza sativa] BAS70921.1 Os01g0202700 [Oryza sativa Japonica Group]					AT1G65480.1_PEBP (phosphatidylethanolamine-binding protein) family protein, Gene Name = FT
Os01g0202800	2527		0.955818	0	1.43373	Inf	Inf	0.933188	1		0	1.43373		BAS70922.1_Os01g0202800 [Oryza sativa Japonica Group]					AT4G18910.1_NOD26-like intrinsic protein 1;2, Gene Name = NIP1;2
Os01g0203000	2177		128.586	183.006	101.376	0.55395	-0.852173	0.326151	1		183.006	101.376		XP_015622415.1_protein BZR1 homolog 2 [Oryza sativa Japonica Group] Q0JPT4.1 RecName: Full=Protein BZR1 homolog 2; Short=OsBZR2; AltName: Full=Protein BRASSINAZOLE-RESISTANT 1 homolog 2 [Oryza sativa Japonica Group] KAF2948976.1 hypothetical protein DAI22_01g073200 [Oryza sativa Japonica Group] BAF04244.1 Os01g0203000, partial [Oryza sativa Japonica Group] BAS70923.1 Os01g0203000, partial [Oryza …					AT1G78700.1_BES1/BZR1 homolog 4, Gene Name = BEH4
Os01g0203300	3880		63.0727	64.7095	62.2544	0.96206	-0.0558007	0.912016	1		64.7095	62.2544		XP_015623073.1_uncharacterized protein LOC4327077 [Oryza sativa Japonica Group] XP_015623088.1 uncharacterized protein LOC4327077 [Oryza sativa Japonica Group] KAB8080409.1 hypothetical protein EE612_000916 [Oryza sativa] EEE54075.1 hypothetical protein OsJ_00788 [Oryza sativa Japonica Group] KAF2948977.1 hypothetical protein DAI22_01g073300 [Oryza sativa Japonica Group] BAD72980.1 unknown protei…					AT1G53460.1_craniofacial development protein
Os01g0203400	808		13.2239	24.266	7.70286	0.317434	-1.65547	0.328867	1		24.266	7.70286		EAY72936.1_hypothetical protein OsI_00809 [Oryza sativa Indica Group]					.
Os01g0203800	8105		28.6169	28.3104	28.7701	1.01624	0.0232381	1	1		28.3104	28.7701		XP_025879533.1_protein GRAVITROPIC IN THE LIGHT 1 [Oryza sativa Japonica Group] KAB8080411.1 hypothetical protein EE612_000923 [Oryza sativa] KAB8080412.1 hypothetical protein EE612_000923 [Oryza sativa] KAF2948979.1 hypothetical protein DAI22_01g073500 [Oryza sativa Japonica Group] BAA92948.1 unknown protein [Oryza sativa Japonica Group] BAF04247.1 Os01g0203800 [Oryza sativa Japonica Group]					AT1G53380.1_hypothetical protein (DUF641)
Os01g0203900	1882		0	0	0	NA	NA	NA	NA		0	0		BAS70929.1_Os01g0203900 [Oryza sativa Japonica Group]					.
Os01g0204000	5283		120.209	111.219	124.703	1.12124	0.165092	0.91635	1		111.219	124.703		XP_015624950.1_protein IWS1 homolog A [Oryza sativa Japonica Group] EEC70131.1 hypothetical protein OsI_00813 [Oryza sativa Indica Group] KAB8080414.1 hypothetical protein EE612_000929 [Oryza sativa] EEE54077.1 hypothetical protein OsJ_00794 [Oryza sativa Japonica Group] KAF2948981.1 hypothetical protein DAI22_01g073600 [Oryza sativa Japonica Group] BAD72984.1 DNA polymerase delta p66 subunit -li…					AT1G78650.1_DNA-directed DNA polymerase, Gene Name = POLD3
Os01g0205100	4117		309.062	251.76	337.712	1.3414	0.423745	0.613443	1		251.76	337.712		XP_015621750.1_WD repeat-containing protein 53 isoform X2 [Oryza sativa Japonica Group] EEC70135.1 hypothetical protein OsI_00819 [Oryza sativa Indica Group] KAB8080416.1 hypothetical protein EE612_000931 [Oryza sativa] KAF2948991.1 hypothetical protein DAI22_01g074500 [Oryza sativa Japonica Group] BAD72990.1 putative G-protein beta [Oryza sativa Japonica Group] BAF04250.1 Os01g0205100 [Oryza sat…					AT5G45760.1_Transducin/WD40 repeat-like superfamily protein
Os01g0205200	2008		346.059	274.004	382.086	1.39445	0.479701	0.547269	1		274.004	382.086		KAB8080417.1_hypothetical protein EE612_000933, partial [Oryza sativa] BAS70937.1 Os01g0205200, partial [Oryza sativa Japonica Group]					AT4G18750.1_Pentatricopeptide repeat (PPR) superfamily protein, Gene Name = DOT4
Os01g0205300	1029		187.259	230.527	165.624	0.718458	-0.477024	0.499468	1		230.527	165.624		XP_015643102.1_uncharacterized protein LOC4327085 isoform X2 [Oryza sativa Japonica Group] EEC70137.1 hypothetical protein OsI_00824 [Oryza sativa Indica Group] KAB8080418.1 hypothetical protein EE612_000934 [Oryza sativa] KAF2948994.1 hypothetical protein DAI22_01g074800 [Oryza sativa Japonica Group] BAS70938.1 Os01g0205300 [Oryza sativa Japonica Group]					.
*Os01g0205401	73		0	0	0	NA	NA	NA	NA		0	0		.					.
Os01g0205500	2209		57.3901	53.5875	59.2914	1.10644	0.145926	0.999297	1		53.5875	59.2914		XP_015617797.1_60S ribosomal protein L11-like [Oryza sativa Japonica Group] XP_039806235.1 60S ribosomal protein L11 [Panicum virgatum] EAY72954.1 hypothetical protein OsI_00826 [Oryza sativa Indica Group] KAB8080419.1 hypothetical protein EE612_000936 [Oryza sativa] EAZ10965.1 hypothetical protein OsJ_00808 [Oryza sativa Japonica Group] KAF2948996.1 hypothetical protein DAI22_01g074900 [Oryza sa…					AT2G42740.1_ribosomal protein large subunit 16A, Gene Name = RPL16A
*Os01g0205550	1795		0	0	0	NA	NA	NA	NA		0	0		.					.
Os01g0205600	877		37.0831	30.3326	40.4584	1.33383	0.415571	0.887386	1		30.3326	40.4584		XP_015617787.1_enoyl-CoA delta isomerase 2, peroxisomal [Oryza sativa Japonica Group] EAY72955.1 hypothetical protein OsI_00827 [Oryza sativa Indica Group] KAB8080420.1 hypothetical protein EE612_000937 [Oryza sativa] KAF2948997.1 hypothetical protein DAI22_01g075000 [Oryza sativa Japonica Group] BAA92965.1 carnitine racemase -like [Oryza sativa Japonica Group] BAF04254.1 Os01g0205600 [Oryza sati…					AT4G14430.1_indole-3-butyric acid response 10, Gene Name = IBR10
Os01g0205700	4174		116.292	141.552	103.662	0.732323	-0.449447	0.583157	1		141.552	103.662		XP_015617780.1_shaggy-related protein kinase GSK1-like [Oryza sativa Japonica Group] EEC70138.1 hypothetical protein OsI_00828 [Oryza sativa Indica Group] KAF2948998.1 hypothetical protein DAI22_01g075100 [Oryza sativa Japonica Group]					AT4G18710.1_Protein kinase superfamily protein, Gene Name = BIN2
*Os01g0205800	3081		0	0	0	NA	NA	NA	NA		0	0		.					.
Os01g0205900	1421		0	0	0	NA	NA	NA	NA		0	0		XP_015632330.1_peroxidase P7 [Oryza sativa Japonica Group] KAB8080422.1 hypothetical protein EE612_000940 [Oryza sativa] KAB8080423.1 hypothetical protein EE612_000940 [Oryza sativa] KAF2948999.1 hypothetical protein DAI22_01g075200 [Oryza sativa Japonica Group] BAD72993.1 putative bacterial-induced peroxidase precursor [Oryza sativa Japonica Group] BAF04256.1 Os01g0205900 [Oryza sativa Japonica …					AT5G05340.1_Peroxidase superfamily protein, Gene Name = PRX52
Os01g0206200	2843		65.8563	39.4323	79.0682	2.00516	1.00372	0.562791	1		39.4323	79.0682		XP_015629758.1_uncharacterized protein LOC4327091 [Oryza sativa Japonica Group] EEC70140.1 hypothetical protein OsI_00830 [Oryza sativa Indica Group] KAB8080424.1 hypothetical protein EE612_000942 [Oryza sativa] KAF2949000.1 hypothetical protein DAI22_01g075208 [Oryza sativa Japonica Group] BAA92969.1 unknown protein [Oryza sativa Japonica Group] BAG95741.1 unnamed protein product [Oryza sativa J…					.
Os01g0206300	1536		0	0	0	NA	NA	NA	NA		0	0		XP_015621590.1_putative CBL-interacting protein kinase 13 [Oryza sativa Japonica Group] Q5QNM6.1 RecName: Full=Putative CBL-interacting protein kinase 13; AltName: Full=OsCIPK13 [Oryza sativa Japonica Group] KAB8080425.1 hypothetical protein EE612_000944 [Oryza sativa] KAF2949001.1 hypothetical protein DAI22_01g075300 [Oryza sativa Japonica Group] BAD72994.1 putative wpk4 protein kinase [Oryza sa…					AT4G18700.1_CBL-interacting protein kinase 12, Gene Name = CIPK12
Os01g0206600	579		59.1879	58.6429	59.4603	1.01394	0.0199704	1	1		58.6429	59.4603		XP_015621592.1_uncharacterized protein LOC9271100 [Oryza sativa Japonica Group] EAY72960.1 hypothetical protein OsI_00832 [Oryza sativa Indica Group] KAB8080426.1 hypothetical protein EE612_000945 [Oryza sativa] EAZ10971.1 hypothetical protein OsJ_00814 [Oryza sativa Japonica Group] KAF2949002.1 hypothetical protein DAI22_01g075400 [Oryza sativa Japonica Group] BAD72996.1 hypothetical protein [Or…					.
Os01g0206650	2420		4.09224	2.02217	5.12728	2.53553	1.34229	0.896588	1		2.02217	5.12728		KAB8080428.1_hypothetical protein EE612_000946 [Oryza sativa] BAS70948.1 Os01g0206650 [Oryza sativa Japonica Group]					.
Os01g0206700	1922		0	0	0	NA	NA	NA	NA		0	0		XP_015621591.1_CBL-interacting protein kinase 5 [Oryza sativa Japonica Group] Q9LWM4.1 RecName: Full=CBL-interacting protein kinase 5; AltName: Full=OsCIPK05 [Oryza sativa Japonica Group] EAY72961.1 hypothetical protein OsI_00833 [Oryza sativa Indica Group] KAB8080427.1 hypothetical protein EE612_000947 [Oryza sativa] ACD76976.1 CBL-interacting protein kinase 5 [Oryza sativa Japonica Group] AXK47…					AT5G45820.1_CBL-interacting protein kinase 20, Gene Name = CIPK20
Os01g0206800	4381		1.50655	0	2.25982	Inf	Inf	0.688951	1		0	2.25982		XP_015632865.1_protein MALE DISCOVERER 2 isoform X1 [Oryza sativa Japonica Group] KAB8080429.1 hypothetical protein EE612_000948 [Oryza sativa] KAF2949005.1 hypothetical protein DAI22_01g075600 [Oryza sativa Japonica Group] BAD72997.1 leucine-rich receptor-like protein kinase -like [Oryza sativa Japonica Group] BAD73093.1 leucine-rich receptor-like protein kinase -like [Oryza sativa Japonica Grou…					AT4G18640.1_Leucine-rich repeat protein kinase family protein, Gene Name = MRH1
Os01g0207001	3943		0	0	0	NA	NA	NA	NA		0	0		KAB8080430.1_hypothetical protein EE612_000949 [Oryza sativa] BAS70950.1 Os01g0207001 [Oryza sativa Japonica Group]					.
Os01g0207200	2273		11.9535	16.1774	9.84151	0.60835	-0.717026	0.626142	1		16.1774	9.84151		XP_025879566.1_peptide-N4-(N-acetyl-beta-glucosaminyl)asparagine amidase A [Oryza sativa Japonica Group] EAY72963.1 hypothetical protein OsI_00835 [Oryza sativa Indica Group] KAB8080431.1 hypothetical protein EE612_000950 [Oryza sativa] KAF2949007.1 hypothetical protein DAI22_01g075800 [Oryza sativa Japonica Group] BAB92155.1 unknown protein [Oryza sativa Japonica Group] BAF04262.1 Os01g0207200 […					AT3G14920.1_Peptide-N4-(N-acetyl-beta-glucosaminyl)asparagine amidase A protein
Os01g0207300	495		0	0	0	NA	NA	NA	NA		0	0		XP_015643840.1_S-adenosylmethionine synthase 2-like [Oryza sativa Japonica Group] EAZ10976.1 hypothetical protein OsJ_00819 [Oryza sativa Japonica Group] BAB92156.1 putative S-adenosyl methionine synthetase [Oryza sativa Japonica Group] BAF04263.1 Os01g0207300 [Oryza sativa Japonica Group] BAS70952.1 Os01g0207300 [Oryza sativa Japonica Group]					AT1G02500.1_S-adenosylmethionine synthetase 1, Gene Name = SAM1
Os01g0207400	980		223.339	462.066	103.976	0.225024	-2.15185	0.00579305	0.134842		462.066	103.976		KAB8080433.1_hypothetical protein EE612_000953, partial [Oryza sativa] BAF04264.1 Os01g0207400, partial [Oryza sativa Japonica Group] BAS70953.1 Os01g0207400, partial [Oryza sativa Japonica Group]					AT3G14920.1_Peptide-N4-(N-acetyl-beta-glucosaminyl)asparagine amidase A protein
Os01g0207500	2040		0.337028	1.01109	0	0	-Inf	0.622175	1		1.01109	0		KAB8080435.1_hypothetical protein EE612_000954 [Oryza sativa] BAF04266.1 Os01g0207500 [Oryza sativa Japonica Group] BAS70955.1 Os01g0207500 [Oryza sativa Japonica Group]					.
Os01g0207600	1936		0	0	0	NA	NA	NA	NA		0	0		KAB8080434.1_hypothetical protein EE612_000955, partial [Oryza sativa] BAS70954.1 Os01g0207600, partial [Oryza sativa Japonica Group]					AT3G14920.1_Peptide-N4-(N-acetyl-beta-glucosaminyl)asparagine amidase A protein
Os01g0207700	780		0	0	0	NA	NA	NA	NA		0	0		KAB8080436.1_hypothetical protein EE612_000957 [Oryza sativa] BAS70956.1 Os01g0207700 [Oryza sativa Japonica Group]					AT5G64700.1_nodulin MtN21 /EamA-like transporter family protein, Gene Name = UMAMIT21
Os01g0207900	1477		10.3619	7.0776	12.004	1.69606	0.762189	0.908264	1		7.0776	12.004		KAB8080437.1_hypothetical protein EE612_000959 [Oryza sativa] BAS70957.1 Os01g0207900 [Oryza sativa Japonica Group]					AT5G64700.1_nodulin MtN21 /EamA-like transporter family protein, Gene Name = UMAMIT21
Os01g0208000	632		16.1827	36.3991	6.07455	0.166888	-2.58305	0.154348	1		36.3991	6.07455		KAB8080438.1_hypothetical protein EE612_000961, partial [Oryza sativa] BAF04269.1 Os01g0208000, partial [Oryza sativa Japonica Group] BAS70958.1 Os01g0208000, partial [Oryza sativa Japonica Group]					AT5G64700.1_nodulin MtN21 /EamA-like transporter family protein, Gene Name = UMAMIT21
Os01g0208400	2056		1.01109	3.03326	0	0	-Inf	0.247931	1		3.03326	0		XP_015631318.1_peptide-N4-(N-acetyl-beta-glucosaminyl)asparagine amidase A [Oryza sativa Japonica Group] EAY72972.1 hypothetical protein OsI_00844 [Oryza sativa Indica Group] KAB8080439.1 hypothetical protein EE612_000964 [Oryza sativa] EAZ10987.1 hypothetical protein OsJ_00830 [Oryza sativa Japonica Group] KAF2949013.1 hypothetical protein DAI22_01g076400 [Oryza sativa Japonica Group] BAB92167.1…					AT3G14920.1_Peptide-N4-(N-acetyl-beta-glucosaminyl)asparagine amidase A protein
Os01g0208600	7620		471.115	483.299	465.024	0.962187	-0.0556105	0.874809	1		483.299	465.024		XP_015649279.1_SCAR-like protein 2 isoform X2 [Oryza sativa Japonica Group] Q5QNA6.1 RecName: Full=SCAR-like protein 2 [Oryza sativa Japonica Group] KAB8080440.1 hypothetical protein EE612_000969 [Oryza sativa] KAF2949015.1 hypothetical protein DAI22_01g076600 [Oryza sativa Japonica Group] BAD73100.1 SCAR2 -like [Oryza sativa Japonica Group] BAH90957.1 Os01g0208600 [Oryza sativa Japonica Group] B…					AT2G38440.1_SCAR homolog 2, Gene Name = SCAR2
Os01g0208700	10000		2417.14	2476.15	2387.64	0.964256	-0.0525123	0.89539	1		2476.15	2387.64		XP_015649289.1_phosphoenolpyruvate carboxylase 1 [Oryza sativa Japonica Group] KAB8080443.1 hypothetical protein EE612_000971 [Oryza sativa] EEE54090.1 hypothetical protein OsJ_00832 [Oryza sativa Japonica Group] KAF2949016.1 hypothetical protein DAI22_01g076700 [Oryza sativa Japonica Group] BAD73101.1 putative phosphoenolpyruvate carboxylase 1 [Oryza sativa Japonica Group] BAF04272.1 Os01g020870…					AT3G14940.1_phosphoenolpyruvate carboxylase 3, Gene Name = PPC3
Os01g0208800	1535		0	0	0	NA	NA	NA	NA		0	0		KAB8080444.1_hypothetical protein EE612_000973 [Oryza sativa] BAD73102.1 unknown protein [Oryza sativa Japonica Group] BAF04273.1 Os01g0208800 [Oryza sativa Japonica Group] BAS70965.1 Os01g0208800 [Oryza sativa Japonica Group]					.
Os01g0209000	5274		539.934	413.534	603.134	1.45849	0.544474	0.445001	1		413.534	603.134		XP_015622056.1_dol-P-Man:Man(6)GlcNAc(2)-PP-Dol alpha-1,2-mannosyltransferase [Oryza sativa Japonica Group] KAB8080445.1 hypothetical protein EE612_000974 [Oryza sativa] EEE54091.1 hypothetical protein OsJ_00833 [Oryza sativa Japonica Group] KAF2949018.1 hypothetical protein DAI22_01g076800 [Oryza sativa Japonica Group] BAD73103.1 putative disrupted in bipolar disorder 1 [Oryza sativa Japonica Gr…					AT1G16900.1_Alg9-like mannosyltransferase family, Gene Name = EBS3
Os01g0209150	687		1.90204	3.03326	1.33644	0.440595	-1.18248	0.68831	1		3.03326	1.33644		BAS70967.1_Os01g0209150, partial [Oryza sativa Japonica Group]					.
Os01g0209200	12351		97.9867	125.375	84.2928	0.672328	-0.572764	0.591266	1		125.375	84.2928		NP_001384655.1_14-3-3-like protein GF14-G [Oryza sativa Japonica Group] Q5QNB8.1 RecName: Full=14-3-3-like protein GF14-G; AltName: Full=G-box factor 14-3-3 homolog G [Oryza sativa Japonica Group] KAB8080447.1 hypothetical protein EE612_000976 [Oryza sativa] KAF2949021.1 hypothetical protein DAI22_01g077000 [Oryza sativa Japonica Group] BAD73105.1 putative 14-3-3 protein [Oryza sativa Japonica Gr…					AT1G26480.1_general regulatory factor 12, Gene Name = GRF12
*Os01g0209300	1328		0	0	0	NA	NA	NA	NA		0	0		.					.
Os01g0209400	4931		357.335	377.135	347.434	0.921247	-0.11834	0.823298	1		377.135	347.434		XP_015621620.1_polyadenylate-binding protein-interacting protein 9 [Oryza sativa Japonica Group] KAB8080448.1 hypothetical protein EE612_000979 [Oryza sativa] KAF2949023.1 hypothetical protein DAI22_01g077100 [Oryza sativa Japonica Group] BAD73038.1 RNA-binding protein -like [Oryza sativa Japonica Group] BAD73106.1 RNA-binding protein -like [Oryza sativa Japonica Group] BAF04276.1 Os01g0209400 [O…					AT3G14450.1_CTC-interacting domain 9, Gene Name = CID9
Os01g0209500	8683		3.31502	7.0776	1.43373	0.202573	-2.30349	0.331408	1		7.0776	1.43373		KAB8080450.1_hypothetical protein EE612_000981 [Oryza sativa] BAS70972.1 Os01g0209500 [Oryza sativa Japonica Group]					AT2G28540.1_RNA binding (RRM/RBD/RNP motifs) family protein
Os01g0209566	1245		0	0	0	NA	NA	NA	NA		0	0		KAB8080449.1_hypothetical protein EE612_000982 [Oryza sativa] BAS70971.1 Os01g0209566 [Oryza sativa Japonica Group]					.
Os01g0209700	3671		2.63456	7.0776	0.413049	0.05836	-4.09888	0.199971	1		7.0776	0.413049		XP_015633380.1_gibberellin 2-beta-dioxygenase 3-like [Oryza sativa Japonica Group] KAB8080451.1 hypothetical protein EE612_000987 [Oryza sativa] KAF2949025.1 hypothetical protein DAI22_01g077300 [Oryza sativa Japonica Group] BAA96178.1 putative GA 2-oxidase 5 [Oryza sativa Japonica Group] BAF04278.1 Os01g0209700 [Oryza sativa Japonica Group] BAS70974.1 Os01g0209700 [Oryza sativa Japonica Group]					AT1G78440.1_gibberellin 2-beta-dioxygenase, Gene Name = ATGA2OX1
Os01g0209750	2630		0	0	0	NA	NA	NA	NA		0	0		KAB8080452.1_hypothetical protein EE612_000988, partial [Oryza sativa] BAS70975.1 Os01g0209750, partial [Oryza sativa Japonica Group]					.
Os01g0209800	2250		13.1103	14.1552	12.5878	0.889269	-0.169308	0.827258	1		14.1552	12.5878		XP_015621666.1_cationic amino acid transporter 5 [Oryza sativa Japonica Group] EAY72982.1 hypothetical protein OsI_00855 [Oryza sativa Indica Group] KAB8080453.1 hypothetical protein EE612_000991 [Oryza sativa] EAZ10995.1 hypothetical protein OsJ_00840 [Oryza sativa Japonica Group] KAB8080454.1 hypothetical protein EE612_000991 [Oryza sativa] KAF2949026.1 hypothetical protein DAI22_01g077400 [Ory…					AT2G34960.1_cationic amino acid transporter 5, Gene Name = CAT5
Os01g0209901	1955		0	0	0	NA	NA	NA	NA		0	0		BAS70977.1_Os01g0209901, partial [Oryza sativa Japonica Group]					.
Os01g0210200	588		0	0	0	NA	NA	NA	NA		0	0		EEC70152.1_hypothetical protein OsI_00856 [Oryza sativa Indica Group] BAS70980.1 Os01g0210200 [Oryza sativa Japonica Group]					.
Os01g0210300	1346		0.612394	1.01109	0.413049	0.40852	-1.29152	0.956732	1		1.01109	0.413049		XP_015635607.1_uncharacterized protein LOC4325539 [Oryza sativa Japonica Group] KAF2949030.1 hypothetical protein DAI22_01g077700 [Oryza sativa Japonica Group] BAF04280.1 Os01g0210300 [Oryza sativa Japonica Group] BAG97885.1 unnamed protein product [Oryza sativa Japonica Group] BAS70981.1 Os01g0210300 [Oryza sativa Japonica Group]					.
Os01g0210400	2124		0.612394	1.01109	0.413049	0.40852	-1.29152	0.956732	1		1.01109	0.413049		BAA96145.1_hypothetical protein [Oryza sativa Japonica Group] BAA96187.1 hypothetical protein [Oryza sativa Japonica Group] BAF04281.1 Os01g0210400 [Oryza sativa Japonica Group] BAS70982.1 Os01g0210400 [Oryza sativa Japonica Group]					AT5G46220.1_transmembrane protein (DUF616)
Os01g0210500	1107		972.781	778.536	1069.9	1.37425	0.458646	0.506365	1		778.536	1069.9		XP_015614111.1_heme-binding protein 2 [Oryza sativa Japonica Group] EAY72986.1 hypothetical protein OsI_00859 [Oryza sativa Indica Group] EAZ11000.1 hypothetical protein OsJ_00844 [Oryza sativa Japonica Group] KAF2949031.1 hypothetical protein DAI22_01g077900 [Oryza sativa Japonica Group] BAA96146.1 putative heme binding protein 2 [Oryza sativa Japonica Group] BAA96188.1 putative heme binding pro…					AT1G17100.1_SOUL heme-binding family protein, Gene Name = HBP1
Os01g0210550	459		2.69623	8.08868	0	0	-Inf	0.0892047	0.840726		8.08868	0		KAB8080460.1_hypothetical protein EE612_000999 [Oryza sativa] BAS70984.1 Os01g0210550 [Oryza sativa Japonica Group]					.
Os01g0210600	957		2543.33	3236.48	2196.75	0.678747	-0.559055	0.344255	1		3236.48	2196.75		XP_015614119.1_uncharacterized protein LOC4325559 [Oryza sativa Japonica Group] KAF2949033.1 hypothetical protein DAI22_01g078000 [Oryza sativa Japonica Group] BAA96147.1 unknown protein [Oryza sativa Japonica Group] BAA96189.1 unknown protein [Oryza sativa Japonica Group] BAF04283.1 Os01g0210600 [Oryza sativa Japonica Group] BAG99781.1 unnamed protein product [Oryza sativa Japonica Group]					AT5G46230.1_hypothetical protein (Protein of unknown function, DUF538)
Os01g0210700	4415		5.32662	1.01109	7.48439	7.40234	2.88798	0.564323	1		1.01109	7.48439		NP_001384660.1_potassium channel KAT2 [Oryza sativa Japonica Group] ADJ67989.1 putative potassium channel [Oryza sativa Japonica Group] KAF2949035.1 hypothetical protein DAI22_01g078100 [Oryza sativa Japonica Group] BAD73027.1 putative K+ channel protein [Oryza sativa Japonica Group] BAD73049.1 putative K+ channel protein [Oryza sativa Japonica Group] BAF04284.1 Os01g0210700 [Oryza sativa Japonic…					AT5G46240.1_1, Gene Name = KAT1
Os01g0210750	4177		0	0	0	NA	NA	NA	NA		0	0		BAS70988.1_Os01g0210750 [Oryza sativa Japonica Group]					.
Os01g0210800	4565		26.3692	37.4102	20.8488	0.557302	-0.843468	0.536832	1		37.4102	20.8488		KAB8080465.1_hypothetical protein EE612_001003 [Oryza sativa] BAS70989.1 Os01g0210800 [Oryza sativa Japonica Group]					.
Os01g0210900	1809		0.674057	2.02217	0	0	-Inf	0.326616	1		2.02217	0		XP_015625810.1_cytochrome P450 710A1 [Oryza sativa Japonica Group] EAY72990.1 hypothetical protein OsI_00863 [Oryza sativa Indica Group] EAZ11004.1 hypothetical protein OsJ_00848 [Oryza sativa Japonica Group] KAF2949041.1 hypothetical protein DAI22_01g078400 [Oryza sativa Japonica Group] BAA96151.1 sterol C-22 desaturase -like [Oryza sativa Japonica Group] BAA96193.1 sterol C-22 desaturase -like …					AT2G34500.1_cytochrome P450, family 710, subfamily A, polypeptide 1, Gene Name = CYP710A1
Os01g0211000	1569		0	0	0	NA	NA	NA	NA		0	0		XP_015647013.1_cytochrome P450 710A1 [Oryza sativa Japonica Group] BAS70991.1 Os01g0211000 [Oryza sativa Japonica Group]					AT2G34500.1_cytochrome P450, family 710, subfamily A, polypeptide 1, Gene Name = CYP710A1
Os01g0211200	1515		0.337028	1.01109	0	0	-Inf	0.641876	1		1.01109	0		XP_015636842.1_cytochrome P450 710A1 [Oryza sativa Japonica Group] EAY72992.1 hypothetical protein OsI_00865 [Oryza sativa Indica Group] EAZ11006.1 hypothetical protein OsJ_00850 [Oryza sativa Japonica Group] KAF2949043.1 hypothetical protein DAI22_01g078600 [Oryza sativa Japonica Group] BAA96154.1 putative sterol C-22 desaturase [Oryza sativa Japonica Group] BAA96196.1 putative sterol C-22 desat…					AT2G34500.1_cytochrome P450, family 710, subfamily A, polypeptide 1, Gene Name = CYP710A1
*Os01g0211400	468		0	0	0	NA	NA	NA	NA		0	0		.					.
Os01g0211600	1509		128.506	307.37	39.0742	0.127124	-2.97569	0.000664547	0.0251088		307.37	39.0742		KAB8080469.1_hypothetical protein EE612_001012, partial [Oryza sativa] BAF04288.1 Os01g0211600, partial [Oryza sativa Japonica Group] BAS70993.1 Os01g0211600, partial [Oryza sativa Japonica Group]					AT2G34500.1_cytochrome P450, family 710, subfamily A, polypeptide 1, Gene Name = CYP710A1
Os01g0211800	1837		7.17757	15.1663	3.18321	0.209887	-2.25231	0.28423	1		15.1663	3.18321		Q5QNI5.1_RecName: Full=Basic leucine zipper 2; Short=OsbZIP02; Short=bZIP protein 2 [Oryza sativa Japonica Group] KAF2949046.1 hypothetical protein DAI22_01g078800 [Oryza sativa Japonica Group] BAD73033.1 bZIP transcription factor RF2b -like [Oryza sativa Japonica Group] BAF04289.1 Os01g0211800 [Oryza sativa Japonica Group] BAS70994.1 Os01g0211800 [Oryza sativa Japonica Group]					AT3G58120.2_Basic-leucine zipper (bZIP) transcription factor family protein, Gene Name = BZIP61
Os01g0212000	627		0.337028	1.01109	0	0	-Inf	0.642002	1		1.01109	0		BAF04290.1_Os01g0212000, partial [Oryza sativa Japonica Group] BAS70995.1 Os01g0212000, partial [Oryza sativa Japonica Group]					.
Os01g0212100	19886		536.332	492.398	558.299	1.13384	0.181213	0.818224	1		492.398	558.299		XP_015622104.1_probable pre-mRNA-splicing factor ATP-dependent RNA helicase DEAH9 [Oryza sativa Japonica Group] XP_015622105.1 probable pre-mRNA-splicing factor ATP-dependent RNA helicase DEAH9 [Oryza sativa Japonica Group] EEE54101.1 hypothetical protein OsJ_00855 [Oryza sativa Japonica Group] KAF2949048.1 hypothetical protein DAI22_01g079000 [Oryza sativa Japonica Group] KAF2949049.1 hypothetic…					AT4G18465.1_RNA helicase family protein
Os01g0212400	4934		294.341	271.982	305.52	1.12331	0.167757	0.894399	1		271.982	305.52		XP_015621883.1_sodium/calcium exchanger NCL1 [Oryza sativa Japonica Group] Q5QNI2.1 RecName: Full=Sodium/calcium exchanger NCL1; AltName: Full=Na(+)/Ca(2+)-exchange protein NCL1; AltName: Full=OsEFCAX1; AltName: Full=Protein NCX-like 1; Short=OsNCL1 [Oryza sativa Japonica Group] EEC70160.1 hypothetical protein OsI_00872 [Oryza sativa Indica Group] EEE54102.1 hypothetical protein OsJ_00857 [Oryza …					AT1G53210.1_sodium/calcium exchanger family protein / calcium-binding EF hand family protein
Os01g0212500	2021		2.05408	1.01109	2.57558	2.54735	1.34899	0.9451	1		1.01109	2.57558		BAS70999.1_Os01g0212500 [Oryza sativa Japonica Group]					.
Os01g0212700	1044		0	0	0	NA	NA	NA	NA		0	0		BAS71000.1_Os01g0212700, partial [Oryza sativa Japonica Group]					AT5G05810.1_RING/U-box superfamily protein, Gene Name = ATL43
Os01g0212900	945		0	0	0	NA	NA	NA	NA		0	0		BAS71001.1_Os01g0212900 [Oryza sativa Japonica Group]					.
Os01g0213100	3598		3.52552	7.0776	1.74949	0.247186	-2.01633	0.414975	1		7.0776	1.74949		BAS71002.1_Os01g0213100 [Oryza sativa Japonica Group]					AT4G09100.1_RING/U-box superfamily protein
Os01g0213300	1819		0	0	0	NA	NA	NA	NA		0	0		XP_015636878.1_pollen-specific leucine-rich repeat extensin-like protein 2 [Oryza sativa Japonica Group] EAZ31564.1 hypothetical protein OsJ_15707 [Oryza sativa Japonica Group] KAF2949056.1 hypothetical protein DAI22_01g079800 [Oryza sativa Japonica Group] BAB55719.1 hypothetical protein [Oryza sativa Japonica Group] BAS71003.1 Os01g0213300 [Oryza sativa Japonica Group]					.
Os01g0213350	4087		0.337028	1.01109	0	0	-Inf	0.622175	1		1.01109	0		BAS71004.1_Os01g0213350 [Oryza sativa Japonica Group]					.
Os01g0213400	958		21.048	19.2106	21.9667	1.14347	0.193416	1	1		19.2106	21.9667		XP_015649328.1_RING-H2 finger protein ATL46 [Oryza sativa Japonica Group] EAZ11017.1 hypothetical protein OsJ_00862 [Oryza sativa Japonica Group] KAF2949057.1 hypothetical protein DAI22_01g079900 [Oryza sativa Japonica Group] BAB55721.1 ring-H2 zinc finger protein-like [Oryza sativa Japonica Group] BAF04296.1 Os01g0213400 [Oryza sativa Japonica Group] BAG90743.1 unnamed protein product [Oryza sat…					AT2G42360.1_RING/U-box superfamily protein
Os01g0213800	2603		0.615592	0	0.923388	Inf	Inf	1	1		0	0.923388		XP_015634261.1_transcription factor PCF5 [Oryza sativa Japonica Group] Q8LT07.1 RecName: Full=Transcription factor PCF5 [Oryza sativa Japonica Group] KAF2949058.1 hypothetical protein DAI22_01g080000 [Oryza sativa Japonica Group] BAB92952.1 transcription factor PCF5 [Oryza sativa Japonica Group] BAF04299.1 Os01g0213800 [Oryza sativa Japonica Group] BAH01082.1 unnamed protein product [Oryza sativa…					AT3G15030.2_TCP family transcription factor 4, Gene Name = TCP4
Os01g0214001	2554		0	0	0	NA	NA	NA	NA		0	0		BAS71007.1_Os01g0214001 [Oryza sativa Japonica Group]					.
Os01g0214200	2364		200.66	136.496	232.741	1.70511	0.769864	0.388973	1		136.496	232.741		XP_015622229.1_GDSL esterase/lipase At5g45920 [Oryza sativa Japonica Group] EAZ11020.1 hypothetical protein OsJ_00864 [Oryza sativa Japonica Group] KAF2949059.1 hypothetical protein DAI22_01g080100 [Oryza sativa Japonica Group] BAA94243.1 unknown protein [Oryza sativa Japonica Group] BAB55727.1 unknown protein [Oryza sativa Japonica Group] BAF04300.1 Os01g0214200 [Oryza sativa Japonica Group]					AT5G45920.1_SGNH hydrolase-type esterase superfamily protein
Os01g0214300	5081		195.925	184.018	201.879	1.09706	0.133646	0.922515	1		184.018	201.879		KAB8080486.1_hypothetical protein EE612_001035, partial [Oryza sativa] BAS71009.1 Os01g0214300, partial [Oryza sativa Japonica Group]					AT1G06230.4_global transcription factor group E4, Gene Name = GTE4
Os01g0214400	3114		439.67	606.651	356.18	0.587125	-0.76826	0.206169	1		606.651	356.18		BAS71010.1_Os01g0214400 [Oryza sativa Japonica Group]					AT1G06240.1_diiron containing four-helix bundle family ferritin protein, putative (Protein of unknown function DUF455)
Os01g0214500	656		99.3903	112.23	92.9703	0.828387	-0.271623	0.718845	1		112.23	92.9703		XP_015648126.1_uncharacterized protein LOC4325256 [Oryza sativa Japonica Group] EAY73014.1 hypothetical protein OsI_00886 [Oryza sativa Indica Group] KAB8080488.1 hypothetical protein EE612_001037 [Oryza sativa] EAZ11023.1 hypothetical protein OsJ_00867 [Oryza sativa Japonica Group] EAZ11027.1 hypothetical protein OsJ_00871 [Oryza sativa Japonica Group] KAF2949064.1 hypothetical protein DAI22_01g…					AT2G31090.1_transmembrane protein
Os01g0214600	3331		59.0387	137.508	19.8042	0.144023	-2.79563	0.00351997	0.0932443		137.508	19.8042		XP_015648160.1_GDSL esterase/lipase At5g45910 isoform X2 [Oryza sativa Japonica Group] KAB8080489.1 hypothetical protein EE612_001038 [Oryza sativa] KAF2949067.1 hypothetical protein DAI22_01g080600 [Oryza sativa Japonica Group] BAD73004.1 putative esterase [Oryza sativa Japonica Group] BAD73162.1 putative esterase [Oryza sativa Japonica Group] BAF04304.1 Os01g0214600 [Oryza sativa Japonica Group]					AT5G45910.1_GDSL-like Lipase/Acylhydrolase superfamily protein
Os01g0214800	5040		206.203	187.051	215.779	1.15359	0.206125	0.855076	1		187.051	215.779		XP_015648138.1_GDSL esterase/lipase At5g45910 [Oryza sativa Japonica Group] EEC70167.1 hypothetical protein OsI_00888 [Oryza sativa Indica Group] KAB8080490.1 hypothetical protein EE612_001039 [Oryza sativa] KAF2949068.1 hypothetical protein DAI22_01g080700 [Oryza sativa Japonica Group] BAA94238.1 putative esterase [Oryza sativa Japonica Group] BAB55732.1 putative esterase [Oryza sativa Japonica …					AT5G45910.1_GDSL-like Lipase/Acylhydrolase superfamily protein
Os01g0214901	4525		0	0	0	NA	NA	NA	NA		0	0		KAB8080493.1_hypothetical protein EE612_001040, partial [Oryza sativa] BAS71016.1 Os01g0214901, partial [Oryza sativa Japonica Group]					.
Os01g0215000	3937		2.3592	7.0776	0	0	-Inf	0.0510832	0.605284		7.0776	0		KAB8080494.1_hypothetical protein EE612_001041, partial [Oryza sativa] BAF04307.2 Os01g0215000, partial [Oryza sativa Japonica Group] BAS71017.1 Os01g0215000, partial [Oryza sativa Japonica Group]					AT1G28590.1_GDSL-like Lipase/Acylhydrolase superfamily protein
Os01g0215100	372		1.68514	5.05543	0	0	-Inf	0.101471	0.901648		5.05543	0		BAS71018.1_Os01g0215100 [Oryza sativa Japonica Group]					AT1G15000.1_serine carboxypeptidase-like 50, Gene Name = scpl50
Os01g0215500	1804		10.4341	20.2217	5.54033	0.273979	-1.86786	0.359341	1		20.2217	5.54033		BAD73008.1_putative esterase [Oryza sativa Japonica Group] BAD73166.1 putative esterase [Oryza sativa Japonica Group] BAG86960.1 unnamed protein product [Oryza sativa Japonica Group] BAG95530.1 unnamed protein product [Oryza sativa Japonica Group] BAS71020.1 Os01g0215500 [Oryza sativa Japonica Group]					AT2G27360.1_GDSL-like Lipase/Acylhydrolase superfamily protein
Os01g0215700	3322		3.37028	10.1109	0	0	-Inf	0.0802695	0.793428		10.1109	0		XP_015632733.1_GDSL esterase/lipase At5g45910 [Oryza sativa Japonica Group] KAB8080497.1 hypothetical protein EE612_001046 [Oryza sativa] KAB8080498.1 hypothetical protein EE612_001046 [Oryza sativa] KAF2949075.1 hypothetical protein DAI22_01g081200 [Oryza sativa Japonica Group] BAF04310.1 Os01g0215700 [Oryza sativa Japonica Group] BAG86888.1 unnamed protein product [Oryza sativa Japonica Group]					AT5G45910.1_GDSL-like Lipase/Acylhydrolase superfamily protein
Os01g0215725	2586		0	0	0	NA	NA	NA	NA		0	0		BAS71023.1_Os01g0215725 [Oryza sativa Japonica Group]					.
Os01g0215750	2817		25.6142	76.8425	0	0	-Inf	0.00109937	0.0375174		76.8425	0		BAS71024.1_Os01g0215750 [Oryza sativa Japonica Group]					.
Os01g0216000	3451		0.674057	2.02217	0	0	-Inf	0.326616	1		2.02217	0		XP_015629807.1_GDSL esterase/lipase At5g45910 [Oryza sativa Japonica Group] EAZ11033.1 hypothetical protein OsJ_00877 [Oryza sativa Japonica Group] BAA94224.1 putative esterase [Oryza sativa Japonica Group] BAF04311.1 Os01g0216000 [Oryza sativa Japonica Group] BAG86688.1 unnamed protein product [Oryza sativa Japonica Group] BAG96688.1 unnamed protein product [Oryza sativa Japonica Group]					AT5G45910.1_GDSL-like Lipase/Acylhydrolase superfamily protein
Os01g0216150	2968		0	0	0	NA	NA	NA	NA		0	0		KAB8080502.1_hypothetical protein EE612_001052 [Oryza sativa] BAS71027.1 Os01g0216150 [Oryza sativa Japonica Group]					.
Os01g0216300	5774		0	0	0	NA	NA	NA	NA		0	0		XP_015629817.1_GDSL esterase/lipase At5g45910 [Oryza sativa Japonica Group] KAB8080503.1 hypothetical protein EE612_001054 [Oryza sativa] EEE54113.1 hypothetical protein OsJ_00878 [Oryza sativa Japonica Group] KAF2949078.1 hypothetical protein DAI22_01g081500 [Oryza sativa Japonica Group] BAD73013.1 putative esterase [Oryza sativa Japonica Group] BAF04312.1 Os01g0216300 [Oryza sativa Japonica Gro…					AT5G45910.1_GDSL-like Lipase/Acylhydrolase superfamily protein
Os01g0216350	3304		0	0	0	NA	NA	NA	NA		0	0		KAB8080504.1_hypothetical protein EE612_001056, partial [Oryza sativa] BAS71029.1 Os01g0216350, partial [Oryza sativa Japonica Group]					.
Os01g0216400	1932		4.72159	13.1441	0.510339	0.0388264	-4.68682	0.110832	0.937954		13.1441	0.510339		XP_015642359.1_GDSL esterase/lipase At5g45910 [Oryza sativa Japonica Group] EAY73027.1 hypothetical protein OsI_00898 [Oryza sativa Indica Group] KAF2949079.1 hypothetical protein DAI22_01g081600 [Oryza sativa Japonica Group] BAA94220.1 putative esterase [Oryza sativa Japonica Group] BAF04313.1 Os01g0216400 [Oryza sativa Japonica Group] BAS71030.1 Os01g0216400 [Oryza sativa Japonica Group]					AT5G45910.1_GDSL-like Lipase/Acylhydrolase superfamily protein
Os01g0216500	1995		0	0	0	NA	NA	NA	NA		0	0		XP_015635497.1_GDSL esterase/lipase At5g45910 [Oryza sativa Japonica Group] KAF2949080.1 hypothetical protein DAI22_01g081700 [Oryza sativa Japonica Group] BAS71031.1 Os01g0216500 [Oryza sativa Japonica Group]					AT5G45910.1_GDSL-like Lipase/Acylhydrolase superfamily protein
Os01g0216600	1139		0	0	0	NA	NA	NA	NA		0	0		BAS71032.1_Os01g0216600, partial [Oryza sativa Japonica Group]					.
Os01g0216900	7631		0	0	0	NA	NA	NA	NA		0	0		BAS71034.1_Os01g0216900, partial [Oryza sativa Japonica Group]					AT5G45910.1_GDSL-like Lipase/Acylhydrolase superfamily protein
*Os01g0216951	4457		0	0	0	NA	NA	NA	NA		0	0		.					.
Os01g0217000	3777		37.6889	69.7649	21.651	0.310342	-1.68807	0.157291	1		69.7649	21.651		XP_015629533.1_protein trichome birefringence-like 41 isoform X2 [Oryza sativa Japonica Group] EEC70176.1 hypothetical protein OsI_00903 [Oryza sativa Indica Group] KAF2949082.1 hypothetical protein DAI22_01g082000 [Oryza sativa Japonica Group] BAD73017.1 unknown protein [Oryza sativa Japonica Group] BAD73054.1 unknown protein [Oryza sativa Japonica Group] BAF04316.1 Os01g0217000 [Oryza sativa Ja…					AT1G29050.1_TRICHOME BIREFRINGENCE-LIKE 38, Gene Name = TBL38
Os01g0217050	2141		0	0	0	NA	NA	NA	NA		0	0		BAS71037.1_Os01g0217050 [Oryza sativa Japonica Group]					.
Os01g0217100	1396		1.50655	0	2.25982	Inf	Inf	0.743429	1		0	2.25982		XP_015645419.1_probable purine permease 11 isoform X2 [Oryza sativa Japonica Group] BAD73019.1 unknown protein [Oryza sativa Japonica Group] BAD73056.1 unknown protein [Oryza sativa Japonica Group] BAF04317.1 Os01g0217100 [Oryza sativa Japonica Group] BAG94120.1 unnamed protein product [Oryza sativa Japonica Group] BAS71038.1 Os01g0217100 [Oryza sativa Japonica Group]					AT1G44750.2_purine permease 11, Gene Name = PUP11
Os01g0217400	2540		0	0	0	NA	NA	NA	NA		0	0		BAS71039.1_Os01g0217400 [Oryza sativa Japonica Group]					.
Os01g0217500	7082		3.65844	6.06651	2.4544	0.404582	-1.30549	0.539315	1		6.06651	2.4544		XP_015630830.1_protein DJ-1 homolog B [Oryza sativa Japonica Group] KAF2949088.1 hypothetical protein DAI22_01g082500 [Oryza sativa Japonica Group] BAD73058.1 putative 4-methyl-5(B-hydroxyethyl)-thiazol monophosphate biosynthesis enzyme [Oryza sativa Japonica Group] BAF04320.1 Os01g0217500 [Oryza sativa Japonica Group] BAG88623.1 unnamed protein product [Oryza sativa Japonica Group] BAS71041.1 Os…					AT1G53280.1_Class I glutamine amidotransferase-like superfamily protein, Gene Name = DJ1B
Os01g0217800	3316		96.859	93.0198	98.7786	1.06191	0.08666	1	1		93.0198	98.7786		XP_015614167.1_protein DJ-1 homolog A [Oryza sativa Japonica Group] KAB8080515.1 hypothetical protein EE612_001073 [Oryza sativa] KAF2949090.1 hypothetical protein DAI22_01g082600 [Oryza sativa Japonica Group] BAF04321.2 Os01g0217800 [Oryza sativa Japonica Group] BAG94619.1 unnamed protein product [Oryza sativa Japonica Group] BAS71042.1 Os01g0217800 [Oryza sativa Japonica Group]					AT1G53280.1_Class I glutamine amidotransferase-like superfamily protein, Gene Name = DJ1B
Os01g0218032	11823		1321.32	1642	1160.98	0.707051	-0.500113	0.391634	1		1642	1160.98		XP_015650531.1_protein ROS1 [Oryza sativa Japonica Group] XP_015650539.1 protein ROS1 [Oryza sativa Japonica Group] C7IW64.2 RecName: Full=Protein ROS1A; AltName: Full=Protein REPRESSOR OF SILENCING 1 homolog a; AltName: Full=Protein ROS1 homolog; Short=OsROS1; AltName: Full=Protein THICK ALEURONE 2 [Oryza sativa Japonica Group] KAB8080516.1 hypothetical protein EE612_001074 [Oryza sativa] KAF294…					AT5G04560.3_HhH-GPD base excision DNA repair family protein, Gene Name = DME
Os01g0218100	2266		64.0884	51.5653	70.3499	1.36429	0.448146	0.816649	1		51.5653	70.3499		XP_025879685.1_transcription factor bHLH30 [Oryza sativa Japonica Group] EAY73039.1 hypothetical protein OsI_00913 [Oryza sativa Indica Group] KAB8080517.1 hypothetical protein EE612_001078 [Oryza sativa] KAF2949092.1 hypothetical protein DAI22_01g082800 [Oryza sativa Japonica Group] BAB16490.1 DNA binding protein-like [Oryza sativa Japonica Group] BAC00537.1 DNA binding protein-like [Oryza sativ…					AT1G68810.1_basic helix-loop-helix (bHLH) DNA-binding superfamily protein
Os01g0218200	4876		0	0	0	NA	NA	NA	NA		0	0		XP_015624543.1_inactive TPR repeat-containing thioredoxin TTL3 [Oryza sativa Japonica Group] KAB8080519.1 hypothetical protein EE612_001080 [Oryza sativa] KAF2949093.1 hypothetical protein DAI22_01g082900 [Oryza sativa Japonica Group] BAD73065.1 tetratricopeptide repeat protein -like [Oryza sativa Japonica Group] BAD81412.1 tetratricopeptide repeat protein -like [Oryza sativa Japonica Group] BAF0…					AT1G53300.1_tetratricopetide-repeat thioredoxin-like 1, Gene Name = TTL1
Os01g0218350	4833		0	0	0	NA	NA	NA	NA		0	0		KAB8080518.1_hypothetical protein EE612_001081 [Oryza sativa] BAS71048.1 Os01g0218350 [Oryza sativa Japonica Group]					.
Os01g0218500	5321		0.680452	0	1.02068	Inf	Inf	1	1		0	1.02068		KAB8080522.1_hypothetical protein EE612_001082, partial [Oryza sativa] BAS71052.1 Os01g0218500, partial [Oryza sativa Japonica Group]					AT1G65480.1_PEBP (phosphatidylethanolamine-binding protein) family protein, Gene Name = FT
Os01g0218700	6378		2135.28	1770.41	2317.72	1.30914	0.388621	0.578477	1		1770.41	2317.72		XP_015611861.1_ABC transporter D family member 2, chloroplastic isoform X1 [Oryza sativa Japonica Group] KAB8080523.1 hypothetical protein EE612_001083 [Oryza sativa] KAF2949094.1 hypothetical protein DAI22_01g083100 [Oryza sativa Japonica Group] BAD73069.1 putative ABC transporter Nda [Oryza sativa Japonica Group] BAD81416.1 putative ABC transporter Nda [Oryza sativa Japonica Group] BAF04327.1 O…					AT1G54350.1_ABC transporter family protein, Gene Name = ABCD2
Os01g0218800	7285		378.8	402.412	366.994	0.911987	-0.132915	0.807282	1		402.412	366.994		XP_015611850.1_histone-lysine N-methyltransferase ATX5 [Oryza sativa Japonica Group] KAB8080525.1 hypothetical protein EE612_001084 [Oryza sativa] KAF2949096.1 hypothetical protein DAI22_01g083200 [Oryza sativa Japonica Group] BAD81417.1 putative trithorax 3 [Oryza sativa Japonica Group] BAF04328.1 Os01g0218800 [Oryza sativa Japonica Group] BAS71055.1 Os01g0218800 [Oryza sativa Japonica Group]					AT5G53430.1_SET domain group 29, Gene Name = SDG29
Os01g0218900	2875		287.35	243.672	309.19	1.26888	0.343555	0.701593	1		243.672	309.19		XP_015611881.1_histone-lysine N-methyltransferase ATX3 [Oryza sativa Japonica Group] KAB8080527.1 hypothetical protein EE612_001085 [Oryza sativa] EEE54125.1 hypothetical protein OsJ_00898 [Oryza sativa Japonica Group] KAF2949097.1 hypothetical protein DAI22_01g083300 [Oryza sativa Japonica Group] KAF2949098.1 hypothetical protein DAI22_01g083300 [Oryza sativa Japonica Group] BAD81418.1 unknown p…					AT3G61740.2_SET domain protein 14, Gene Name = SDG14
Os01g0219000	966		54.5045	69.7649	46.8743	0.67189	-0.573704	0.589472	1		69.7649	46.8743		XP_015633710.1_uncharacterized protein LOC4324590 [Oryza sativa Japonica Group] KAB8080528.1 hypothetical protein EE612_001086 [Oryza sativa] KAF2949099.1 hypothetical protein DAI22_01g083400 [Oryza sativa Japonica Group] BAA96201.1 hypothetical protein [Oryza sativa Japonica Group] BAC00545.1 hypothetical protein [Oryza sativa Japonica Group] BAF04330.1 Os01g0219000 [Oryza sativa Japonica Group]					.
Os01g0219100	2693		49.8711	38.4212	55.5961	1.44701	0.53308	0.799644	1		38.4212	55.5961		XP_015629114.1_vesicle transport protein SFT2B isoform X2 [Oryza sativa Japonica Group] EEC70187.1 hypothetical protein OsI_00920 [Oryza sativa Indica Group] KAB8080529.1 hypothetical protein EE612_001087 [Oryza sativa] EEE54126.1 hypothetical protein OsJ_00900 [Oryza sativa Japonica Group] KAF2949100.1 hypothetical protein DAI22_01g083500 [Oryza sativa Japonica Group] BAF04331.2 Os01g0219100 [Or…					AT5G24170.1_Got1/Sft2-like vescicle transport protein family
Os01g0219200	3049		9.46774	8.08868	10.1573	1.25574	0.328535	1	1		8.08868	10.1573		XP_015629103.1_probable F-box protein At3g61730 isoform X1 [Oryza sativa Japonica Group] KAB8080530.1 hypothetical protein EE612_001088 [Oryza sativa] KAF2949101.1 hypothetical protein DAI22_01g083600 [Oryza sativa Japonica Group] BAF04332.1 Os01g0219200 [Oryza sativa Japonica Group] BAG98448.1 unnamed protein product [Oryza sativa Japonica Group] BAS71060.1 Os01g0219200 [Oryza sativa Japonica Gr…					AT3G61730.1_reduced male fertility, Gene Name = RMF
Os01g0219300	1218		9.51667	8.08868	10.2307	1.26481	0.338924	1	1		8.08868	10.2307		XP_015628408.1_uncharacterized protein LOC4324639 [Oryza sativa Japonica Group] KAB8080531.1 hypothetical protein EE612_001090 [Oryza sativa] KAF2949102.1 hypothetical protein DAI22_01g083700 [Oryza sativa Japonica Group] BAF04333.1 Os01g0219300 [Oryza sativa Japonica Group] BAG93335.1 unnamed protein product [Oryza sativa Japonica Group] BAS71061.1 Os01g0219300 [Oryza sativa Japonica Group]					.
Os01g0219500	2069		0.337028	1.01109	0	0	-Inf	0.622175	1		1.01109	0		XP_015642075.1_non-specific lipid-transfer protein A [Oryza sativa Japonica Group] KAB8080532.1 hypothetical protein EE612_001091 [Oryza sativa] KAF2949103.1 hypothetical protein DAI22_01g083800 [Oryza sativa Japonica Group] BAF04334.1 Os01g0219500 [Oryza sativa Japonica Group] BAG97858.1 unnamed protein product [Oryza sativa Japonica Group] BAG98788.1 unnamed protein product [Oryza sativa Japoni…					.
Os01g0219600	2491		0	0	0	NA	NA	NA	NA		0	0		XP_015642063.1_endoglucanase 1 [Oryza sativa Japonica Group] Q5NAT8.1 RecName: Full=Endoglucanase 1; AltName: Full=Endo-1,4-beta glucanase 1; AltName: Full=OsCel9B; AltName: Full=OsGLU7; Flags: Precursor [Oryza sativa Japonica Group] KAB8080533.1 hypothetical protein EE612_001092 [Oryza sativa] EAZ11062.1 hypothetical protein OsJ_00905 [Oryza sativa Japonica Group] KAF2949104.1 hypothetical prote…					AT1G64390.1_glycosyl hydrolase 9C2, Gene Name = GH9C2
Os01g0220100	3444		0	0	0	NA	NA	NA	NA		0	0		XP_015621149.1_endoglucanase 2 [Oryza sativa Japonica Group] Q5NAT0.1 RecName: Full=Endoglucanase 2; AltName: Full=Endo-1,4-beta glucanase 2; AltName: Full=OsCel9A; AltName: Full=OsGLU5; Flags: Precursor [Oryza sativa Japonica Group] KAB8080534.1 hypothetical protein EE612_001097 [Oryza sativa] EAZ11064.1 hypothetical protein OsJ_00909 [Oryza sativa Japonica Group] KAF2949107.1 hypothetical prote…					AT1G64390.1_glycosyl hydrolase 9C2, Gene Name = GH9C2
Os01g0220150	2220		0	0	0	NA	NA	NA	NA		0	0		KAB8080535.1_hypothetical protein EE612_001098 [Oryza sativa] BAS71065.1 Os01g0220150 [Oryza sativa Japonica Group]					.
Os01g0220200	2022		500.118	324.558	587.897	1.81138	0.857087	0.229624	1		324.558	587.897		KAB8080536.1_hypothetical protein EE612_001100 [Oryza sativa] BAS71066.1 Os01g0220200 [Oryza sativa Japonica Group]					AT3G61700.4_helicase with zinc finger protein
Os01g0220300	3421		249.798	263.893	242.75	0.91988	-0.120482	0.845134	1		263.893	242.75		XP_015622102.1_uncharacterized protein LOC4324645 [Oryza sativa Japonica Group] KAB8080537.1 hypothetical protein EE612_001102 [Oryza sativa] KAF2949110.1 hypothetical protein DAI22_01g084400 [Oryza sativa Japonica Group] BAA96212.1 unknown protein [Oryza sativa Japonica Group] BAF04339.1 Os01g0220300 [Oryza sativa Japonica Group] BAG97122.1 unnamed protein product [Oryza sativa Japonica Group]					AT3G18760.1_Translation elongation factor EF1B/ribosomal protein S6 family protein
Os01g0220400	795		266.386	212.328	293.415	1.3819	0.46665	0.582991	1		212.328	293.415		KAB8080538.1_hypothetical protein EE612_001104, partial [Oryza sativa] BAF04340.1 Os01g0220400, partial [Oryza sativa Japonica Group] BAS71068.1 Os01g0220400, partial [Oryza sativa Japonica Group]					.
Os01g0220500	1160		0	0	0	NA	NA	NA	NA		0	0		KAB8080539.1_hypothetical protein EE612_001106 [Oryza sativa] BAS71069.1 Os01g0220500 [Oryza sativa Japonica Group]					.
Os01g0220700	1332		14.0915	16.1774	13.0486	0.806597	-0.310081	0.802557	1		16.1774	13.0486		KAB8080540.1_hypothetical protein EE612_001110 [Oryza sativa] BAS71070.1 Os01g0220700 [Oryza sativa Japonica Group]					AT5G53190.1_Nodulin MtN3 family protein, Gene Name = SWEET3
Os01g0220801	991		0	0	0	NA	NA	NA	NA		0	0		KAB8080541.1_hypothetical protein EE612_001111, partial [Oryza sativa] BAS71071.1 Os01g0220801, partial [Oryza sativa Japonica Group]					.
Os01g0220900	4614		22.0028	9.09977	28.4543	3.12693	1.64475	0.434089	1		9.09977	28.4543		KAB8080542.1_hypothetical protein EE612_001112 [Oryza sativa] BAS71072.1 Os01g0220900 [Oryza sativa Japonica Group]					.
Os01g0221000	482		93.6768	95.042	92.9942	0.978453	-0.031425	0.923031	1		95.042	92.9942		KAB8080543.1_hypothetical protein EE612_001116, partial [Oryza sativa] BAS71073.1 Os01g0221000, partial [Oryza sativa Japonica Group]					.
Os01g0221100	4423		149.51	174.918	136.806	0.782119	-0.35454	0.618414	1		174.918	136.806		Q5NAZ7.2_RecName: Full=Jasmonoyl--L-amino acid synthetase GH3.3; AltName: Full=Auxin-responsive GH3-like protein 3; Short=OsGH3-3; AltName: Full=Indole-3-acetic acid-amido synthetase GH3.3; AltName: Full=Jasmonate-amino acid synthetase JAR2; AltName: Full=Jasmonic acid-amido synthetase JAR2; AltName: Full=Protein JASMONATE RESISTANT 2; Short=OsJAR2 [Oryza sativa Japonica Group] KAB8080544.1 hypot…					AT2G46370.2_Auxin-responsive GH3 family protein, Gene Name = JAR1
Os01g0221300	2495		69.6486	80.8868	64.0295	0.791594	-0.337168	0.693218	1		80.8868	64.0295		BAS71075.1_Os01g0221300, partial [Oryza sativa Japonica Group]					AT5G53220.2_hypothetical protein
Os01g0221400	240		59.5344	87.9644	45.3194	0.515202	-0.956791	0.38849	1		87.9644	45.3194		XP_015633524.1_uncharacterized protein LOC9272458 [Oryza sativa Japonica Group] EAY73062.1 hypothetical protein OsI_00937 [Oryza sativa Indica Group] KAB8080547.1 hypothetical protein EE612_001121 [Oryza sativa] EAZ11071.1 hypothetical protein OsJ_00916 [Oryza sativa Japonica Group] KAF2949121.1 hypothetical protein DAI22_01g085100 [Oryza sativa Japonica Group] BAA94540.1 hypothetical protein [Or…					AT5G41761.1_hypothetical protein
Os01g0221500	2143		1518.51	1741.09	1407.23	0.808245	-0.307136	0.593475	1		1741.09	1407.23		BAF04346.1_Os01g0221500 [Oryza sativa Japonica Group] BAS71077.1 Os01g0221500 [Oryza sativa Japonica Group]					AT2G46220.1_DUF2358 family protein (DUF2358)
Os01g0221600	3084		409.084	311.414	457.918	1.47045	0.556255	0.484535	1		311.414	457.918		XP_015618041.1_aluminum-activated malate transporter 9 [Oryza sativa Japonica Group] KAB8080549.1 hypothetical protein EE612_001124 [Oryza sativa] EAZ11073.1 hypothetical protein OsJ_00918 [Oryza sativa Japonica Group] KAF2949124.1 hypothetical protein DAI22_01g085400 [Oryza sativa Japonica Group] BAA94538.2 hypothetical protein [Oryza sativa Japonica Group] BAA96226.1 hypothetical protein [Oryza…					AT3G18440.1_aluminum-activated malate transporter 9, Gene Name = ALMT9
Os01g0221700	3193		589.467	601.596	583.403	0.96976	-0.0443005	0.912745	1		601.596	583.403		KAB8080550.1_hypothetical protein EE612_001125, partial [Oryza sativa] BAS71079.1 Os01g0221700, partial [Oryza sativa Japonica Group]					AT1G64150.1_Uncharacterized protein family (UPF0016)
*Os01g0221800	437		565.485	411.512	642.471	1.56125	0.642698	0.349636	1		411.512	642.471		.					.
Os01g0221900	2756		185.259	98.0753	228.852	2.33343	1.22245	0.17818	1		98.0753	228.852		KAB8080551.1_hypothetical protein EE612_001127 [Oryza sativa] BAS71080.1 Os01g0221900 [Oryza sativa Japonica Group]					.
Os01g0222001	1505		2.24547	2.02217	2.35711	1.16564	0.221117	1	1		2.02217	2.35711		KAB8080552.1_hypothetical protein EE612_001129, partial [Oryza sativa] BAS71081.1 Os01g0222001, partial [Oryza sativa Japonica Group]					.
Os01g0222300	2766		0.674057	2.02217	0	0	-Inf	0.375254	1		2.02217	0		KAB8080553.1_hypothetical protein EE612_001132 [Oryza sativa] BAD81296.1 unknown protein [Oryza sativa Japonica Group] BAF04350.1 Os01g0222300 [Oryza sativa Japonica Group] BAG89052.1 unnamed protein product [Oryza sativa Japonica Group] BAS71082.1 Os01g0222300 [Oryza sativa Japonica Group]					AT5G52950.1_LIM domain protein
Os01g0222500	3736		69.2234	71.787	67.9415	0.946432	-0.0794299	0.88381	1		71.787	67.9415		XP_015650694.1_V-type proton ATPase subunit E [Oryza sativa Japonica Group] EEC70200.1 hypothetical protein OsI_00945 [Oryza sativa Indica Group] KAB8080554.1 hypothetical protein EE612_001133 [Oryza sativa] KAF2949132.1 hypothetical protein DAI22_01g085800 [Oryza sativa Japonica Group] BAD81297.1 putative vacuolar V-H+ATPase subunit E [Oryza sativa Japonica Group] BAF04351.1 Os01g0222500 [Oryza …					AT4G11150.1_vacuolar ATP synthase subunit E1, Gene Name = TUF
Os01g0222600	560		4434.86	4818.83	4242.87	0.880477	-0.183643	0.748331	1		4818.83	4242.87		XP_015650706.1_uncharacterized protein LOC4326700 [Oryza sativa Japonica Group] EAY73071.1 hypothetical protein OsI_00946 [Oryza sativa Indica Group] KAB8080555.1 hypothetical protein EE612_001134 [Oryza sativa] EAZ11079.1 hypothetical protein OsJ_00924 [Oryza sativa Japonica Group] BAA94531.1 unknown protein [Oryza sativa Japonica Group] BAF04352.1 Os01g0222600 [Oryza sativa Japonica Group]					.
Os01g0222700	4694		209.183	187.051	220.249	1.17748	0.235707	0.809136	1		187.051	220.249		XP_015650667.1_uncharacterized protein LOC4326701 [Oryza sativa Japonica Group] XP_015650674.1 uncharacterized protein LOC4326701 [Oryza sativa Japonica Group] KAB8080556.1 hypothetical protein EE612_001135 [Oryza sativa] KAB8080557.1 hypothetical protein EE612_001135 [Oryza sativa] BAF04353.1 Os01g0222700 [Oryza sativa Japonica Group] BAG91139.1 unnamed protein product [Oryza sativa Japonica Gro…					AT1G79740.4_hAT transposon superfamily
Os01g0222800	1078		1.90204	3.03326	1.33644	0.440595	-1.18248	0.68831	1		3.03326	1.33644		KAB8080558.1_hypothetical protein EE612_001137 [Oryza sativa] BAS71086.1 Os01g0222800 [Oryza sativa Japonica Group]					AT2G19130.1_S-locus lectin protein kinase family protein
Os01g0222900	785		0.550732	0	0.826098	Inf	Inf	1	1		0	0.826098		KAB8080559.1_hypothetical protein EE612_001138, partial [Oryza sativa] BAH90967.1 Os01g0222900, partial [Oryza sativa Japonica Group] BAS71087.1 Os01g0222900, partial [Oryza sativa Japonica Group]					AT2G19130.1_S-locus lectin protein kinase family protein
Os01g0223000	1596		33.9828	32.3547	34.7969	1.07548	0.104981	1	1		32.3547	34.7969		KAB8080560.1_hypothetical protein EE612_001139, partial [Oryza sativa] BAF04355.1 Os01g0223000, partial [Oryza sativa Japonica Group] BAS71088.1 Os01g0223000, partial [Oryza sativa Japonica Group]					AT1G28600.1_GDSL-like Lipase/Acylhydrolase superfamily protein
Os01g0223200	3593		435.105	404.434	450.441	1.11376	0.155433	0.912804	1		404.434	450.441		XP_015620950.1_GDSL esterase/lipase At5g45910 [Oryza sativa Japonica Group] KAB8080561.1 hypothetical protein EE612_001140 [Oryza sativa] EEE54141.1 hypothetical protein OsJ_00931 [Oryza sativa Japonica Group] KAF2949139.1 hypothetical protein DAI22_01g086400 [Oryza sativa Japonica Group] BAD81305.1 putative esterase [Oryza sativa Japonica Group] BAD81450.1 putative esterase [Oryza sativa Japonic…					AT1G28600.1_GDSL-like Lipase/Acylhydrolase superfamily protein
Os01g0223300	3331		22.4142	12.133	27.5548	2.27106	1.18337	0.632252	1		12.133	27.5548		BAS71090.1_Os01g0223300, partial [Oryza sativa Japonica Group]					.
Os01g0223500	621		14.7688	17.1884	13.5589	0.788841	-0.342194	0.786573	1		17.1884	13.5589		KAB8080563.1_hypothetical protein EE612_001143 [Oryza sativa] BAS71092.1 Os01g0223500 [Oryza sativa Japonica Group]					AT1G31550.1_GDSL-like Lipase/Acylhydrolase superfamily protein
Os01g0223600	3654		133.207	145.596	127.013	0.872362	-0.197	0.781228	1		145.596	127.013		XP_015649504.1_probable inactive receptor kinase At4g23740 [Oryza sativa Japonica Group] KAF2949142.1 hypothetical protein DAI22_01g086700 [Oryza sativa Japonica Group]					AT4G23740.1_Leucine-rich repeat protein kinase family protein
Os01g0223700	2655		375.309	301.303	412.312	1.36843	0.45252	0.553449	1		301.303	412.312		KAB8080565.1_hypothetical protein EE612_001145 [Oryza sativa] BAS71094.1 Os01g0223700 [Oryza sativa Japonica Group]					AT4G27290.1_S-locus lectin protein kinase family protein
Os01g0223800	2289		4.08585	4.04434	4.1066	1.01539	0.0220397	1	1		4.04434	4.1066		KAF2949145.1_hypothetical protein DAI22_01g086900 [Oryza sativa Japonica Group]					AT2G19130.1_S-locus lectin protein kinase family protein
Os01g0223900	2637		15.6895	23.255	11.9067	0.512009	-0.965759	0.55896	1		23.255	11.9067		XP_015621846.1_G-type lectin S-receptor-like serine/threonine-protein kinase At2g19130 [Oryza sativa Japonica Group] KAB8080567.1 hypothetical protein EE612_001150 [Oryza sativa] EAZ11091.1 hypothetical protein OsJ_00938 [Oryza sativa Japonica Group] KAF2949147.1 hypothetical protein DAI22_01g087100 [Oryza sativa Japonica Group] BAA94517.1 putative S-domain receptor-like protein kinase [Oryza sat…					AT2G19130.1_S-locus lectin protein kinase family protein
Os01g0224000	2418		11.1306	15.1663	9.1127	0.600853	-0.734917	0.621331	1		15.1663	9.1127		XP_015621848.1_G-type lectin S-receptor-like serine/threonine-protein kinase At2g19130 [Oryza sativa Japonica Group] KAB8080568.1 hypothetical protein EE612_001151 [Oryza sativa] EEE54145.1 hypothetical protein OsJ_00939 [Oryza sativa Japonica Group] BAD81313.1 putative S-domain receptor-like protein kinase [Oryza sativa Japonica Group] BAD81458.1 putative S-domain receptor-like protein kinase [O…					AT2G19130.1_S-locus lectin protein kinase family protein
Os01g0224100	1816		38.3769	46.5099	34.3104	0.737701	-0.438892	0.706483	1		46.5099	34.3104		XP_015629650.1_ethylene-responsive transcription factor CRF2 [Oryza sativa Japonica Group] BAD81316.1 Pti6 -like [Oryza sativa Japonica Group] BAD81461.1 Pti6 -like [Oryza sativa Japonica Group] BAF04364.1 Os01g0224100 [Oryza sativa Japonica Group] BAG94891.1 unnamed protein product [Oryza sativa Japonica Group] BAG97749.1 unnamed protein product [Oryza sativa Japonica Group]					AT4G23750.1_cytokinin response factor 2, Gene Name = CRF2
Os01g0224166	823		28.1788	23.255	30.6407	1.3176	0.397913	0.942362	1		23.255	30.6407		KAB8080570.1_hypothetical protein EE612_001158, partial [Oryza sativa] BAS71099.1 Os01g0224166, partial [Oryza sativa Japonica Group]					.
Os01g0224200	2454		1.56182	3.03326	0.826098	0.272347	-1.87648	0.581718	1		3.03326	0.826098		XP_015642777.1_plastid division protein PDV1 [Oryza sativa Japonica Group] KAB8080571.1 hypothetical protein EE612_001160 [Oryza sativa] EAZ11094.1 hypothetical protein OsJ_00941 [Oryza sativa Japonica Group] KAF2949151.1 hypothetical protein DAI22_01g087400 [Oryza sativa Japonica Group] BAD81465.1 unknown protein [Oryza sativa Japonica Group] BAS71100.1 Os01g0224200 [Oryza sativa Japonica Group]					AT5G53280.1_plastid division1, Gene Name = PDV1
Os01g0224300	2187		18.1317	14.1552	20.1199	1.42138	0.507295	0.920722	1		14.1552	20.1199		XP_015621681.1_uncharacterized protein LOC4326731 [Oryza sativa Japonica Group] EEC70212.1 hypothetical protein OsI_00962 [Oryza sativa Indica Group] KAB8080572.1 hypothetical protein EE612_001162 [Oryza sativa] EEE54146.1 hypothetical protein OsJ_00942 [Oryza sativa Japonica Group] KAF2949150.1 hypothetical protein DAI22_01g087500 [Oryza sativa Japonica Group] BAD81466.1 hypothetical protein [Or…					.
Os01g0224400	2932		130.432	101.109	145.093	1.43502	0.521074	0.645487	1		101.109	145.093		BAS71102.1_Os01g0224400, partial [Oryza sativa Japonica Group]					AT2G46320.4_Mitochondrial substrate carrier family protein
Os01g0224500	1925		339.501	293.215	362.644	1.23679	0.306596	0.71559	1		293.215	362.644		XP_015621679.1_uncharacterized protein LOC4326733 [Oryza sativa Japonica Group] XP_015621680.1 uncharacterized protein LOC4326733 [Oryza sativa Japonica Group] EAZ11096.1 hypothetical protein OsJ_00944 [Oryza sativa Japonica Group] KAF2949154.1 hypothetical protein DAI22_01g087700 [Oryza sativa Japonica Group] KAF2949155.1 hypothetical protein DAI22_01g087700 [Oryza sativa Japonica Group] BAD8146…					.
Os01g0224700	3608		48.0352	9.09977	67.5029	7.41809	2.89105	0.146103	1		9.09977	67.5029		XP_015632133.1_indole-3-pyruvate monooxygenase YUCCA2 [Oryza sativa Japonica Group] Q9LG41.2 RecName: Full=Indole-3-pyruvate monooxygenase YUCCA4; Short=OsYUCCA4; AltName: Full=Flavin-containing monooxygenase YUCCA4 [Oryza sativa Japonica Group] EAY73089.1 hypothetical protein OsI_00965 [Oryza sativa Indica Group] KAF2949156.1 hypothetical protein DAI22_01g087800 [Oryza sativa Japonica Group] BAB…					AT4G13260.1_Flavin-binding monooxygenase family protein, Gene Name = YUC2
Os01g0225000	2121		27.4336	18.1995	32.0506	1.76107	0.816449	0.767264	1		18.1995	32.0506		XP_015630169.1_mitochondrial arginine transporter BAC2 [Oryza sativa Japonica Group] KAB8080576.1 hypothetical protein EE612_001166 [Oryza sativa] KAF2949157.1 hypothetical protein DAI22_01g087900 [Oryza sativa Japonica Group] BAF04370.1 Os01g0225000 [Oryza sativa Japonica Group] BAS71106.1 Os01g0225000 [Oryza sativa Japonica Group]					AT1G79900.1_Mitochondrial substrate carrier family protein, Gene Name = BAC2
Os01g0225100	6944		1053.5	879.644	1140.42	1.29646	0.374577	0.593503	1		879.644	1140.42		BAS71107.1_Os01g0225100 [Oryza sativa Japonica Group]					AT5G58720.2_smr (Small MutS Related) domain-containing protein
Os01g0225200	6662		178.73	175.929	180.131	1.02388	0.0340508	1	1		175.929	180.131		KAB8080578.1_hypothetical protein EE612_001171 [Oryza sativa] BAH90970.1 Os01g0225200 [Oryza sativa Japonica Group] BAS71108.1 Os01g0225200 [Oryza sativa Japonica Group]					AT5G39960.1_GTP-binding protein
Os01g0225300	3242		324.05	254.793	358.679	1.40772	0.493364	0.517936	1		254.793	358.679		BAS71109.1_Os01g0225300 [Oryza sativa Japonica Group]					AT5G62650.1_Tic22-like family protein
Os01g0225400	901		151.764	308.381	73.4562	0.2382	-2.06976	0.020455	0.33637		308.381	73.4562		KAB8080580.1_hypothetical protein EE612_001173, partial [Oryza sativa] BAF04374.2 Os01g0225400, partial [Oryza sativa Japonica Group] BAS71110.1 Os01g0225400, partial [Oryza sativa Japonica Group]					AT2G46110.1_ketopantoate hydroxymethyltransferase 1, Gene Name = KPHMT1
Os01g0225500	2316		0	0	0	NA	NA	NA	NA		0	0		XP_015645815.1_3-methyl-2-oxobutanoate hydroxymethyltransferase 2, mitochondrial [Oryza sativa Japonica Group] Q9AWZ7.1 RecName: Full=3-methyl-2-oxobutanoate hydroxymethyltransferase 2, mitochondrial; AltName: Full=Ketopantoate hydroxymethyltransferase 2; Flags: Precursor [Oryza sativa Japonica Group] EAY73095.1 hypothetical protein OsI_00971 [Oryza sativa Indica Group] BAB32713.1 putative 3-meth…					AT3G61530.2_Phosphoenolpyruvate carboxylase family protein, Gene Name = PANB2
Os01g0225550	1147		3.64885	9.09977	0.923388	0.101474	-3.30082	0.226222	1		9.09977	0.923388		BAS71112.1_Os01g0225550, partial [Oryza sativa Japonica Group]					.
Os01g0225600	636		0	0	0	NA	NA	NA	NA		0	0		XP_015625080.1_late embryogenesis abundant protein Lea14-A [Oryza sativa Japonica Group] KAB8080583.1 hypothetical protein EE612_001176 [Oryza sativa] EAZ11104.1 hypothetical protein OsJ_00952 [Oryza sativa Japonica Group] KAF2949168.1 hypothetical protein DAI22_01g088500 [Oryza sativa Japonica Group] BAB32715.1 putative late embryogenesis-abundant protein [Oryza sativa Japonica Group] BAB92106.1…					AT1G01470.1_Late embryogenesis abundant protein, Gene Name = LEA14
Os01g0225700	442		3.58718	8.08868	1.33644	0.165223	-2.59751	0.335029	1		8.08868	1.33644		BAS71114.1_Os01g0225700, partial [Oryza sativa Japonica Group]					.
Os01g0226200	1303		1.01109	3.03326	0	0	-Inf	0.26007	1		3.03326	0		BAS71116.1_Os01g0226200 [Oryza sativa Japonica Group]					AT1G64080.1_membrane-associated kinase regulator, Gene Name = MAKR2
*Os01g0226250	1151		2.97799	6.06651	1.43373	0.236335	-2.0811	0.387565	1		6.06651	1.43373		.					.
Os01g0226300	1128		48.2976	49.5432	47.6748	0.962287	-0.0554601	0.92147	1		49.5432	47.6748		BAF04377.1_Os01g0226300, partial [Oryza sativa Japonica Group] BAS71117.1 Os01g0226300, partial [Oryza sativa Japonica Group]					AT4G23630.1_VIRB2-interacting protein 1, Gene Name = BTI1
Os01g0226400	5795		0	0	0	NA	NA	NA	NA		0	0		XP_015627525.1_uncharacterized protein LOC4326743 [Oryza sativa Japonica Group] BAD81507.1 unknown protein [Oryza sativa Japonica Group] BAD81550.1 unknown protein [Oryza sativa Japonica Group] BAF04378.1 Os01g0226400 [Oryza sativa Japonica Group] BAG95489.1 unnamed protein product [Oryza sativa Japonica Group] BAS71118.1 Os01g0226400 [Oryza sativa Japonica Group]					AT1G64110.2_P-loop containing nucleoside triphosphate hydrolases superfamily protein, Gene Name = DAA1
Os01g0226450	5558		0	0	0	NA	NA	NA	NA		0	0		KAB8080588.1_hypothetical protein EE612_001185 [Oryza sativa] BAS71119.1 Os01g0226450 [Oryza sativa Japonica Group]					.
Os01g0226500	6105		205.627	205.25	205.815	1.00275	0.00396169	1	1		205.25	205.815		XP_015626754.1_U11/U12 small nuclear ribonucleoprotein 59 kDa protein [Oryza sativa Japonica Group] XP_015626820.1 U11/U12 small nuclear ribonucleoprotein 59 kDa protein [Oryza sativa Japonica Group] KAF2949176.1 hypothetical protein DAI22_01g088900 [Oryza sativa Japonica Group] KAF2949177.1 hypothetical protein DAI22_01g088900 [Oryza sativa Japonica Group] KAF2949178.1 hypothetical protein DAI22…					AT2G46200.1_U11/U12 small nuclear ribonucleoprotein
Os01g0226600	6106		33.3631	18.1995	40.9448	2.24977	1.16978	0.58269	1		18.1995	40.9448		XP_015630288.1_S-type anion channel SLAH3 isoform X7 [Oryza sativa Japonica Group] KAF2949187.1 hypothetical protein DAI22_01g089000 [Oryza sativa Japonica Group] BAD81510.1 unknown protein [Oryza sativa Japonica Group] BAH00500.1 unnamed protein product [Oryza sativa Japonica Group] BAS71122.1 Os01g0226600 [Oryza sativa Japonica Group]					AT5G24030.1_SLAC1 homologue 3, Gene Name = SLAH3
Os01g0226666	1262		0	0	0	NA	NA	NA	NA		0	0		BAS71126.1_Os01g0226666, partial [Oryza sativa Japonica Group]					.
Os01g0226700	1414		0	0	0	NA	NA	NA	NA		0	0		BAD81511.1_unknown protein [Oryza sativa Japonica Group] BAF04381.1 Os01g0226700 [Oryza sativa Japonica Group] BAS71125.1 Os01g0226700 [Oryza sativa Japonica Group]					AT2G18500.1_ovate family protein 7, Gene Name = OFP7
Os01g0227100	6295		6108.14	11637.6	3343.42	0.287295	-1.7994	0.014234	0.263733		11637.6	3343.42		XP_015621887.1_probable chlorophyll(ide) b reductase NYC1, chloroplastic [Oryza sativa Japonica Group] Q5N800.1 RecName: Full=Probable chlorophyll(ide) b reductase NYC1, chloroplastic; AltName: Full=Protein NON-YELLOW COLORING 1; Short=OsNYC1; Flags: Precursor [Oryza sativa Japonica Group] EEE54154.1 hypothetical protein OsJ_00960 [Oryza sativa Japonica Group] KAF2949195.1 hypothetical protein DA…					AT4G13250.1_NAD(P)-binding Rossmann-fold superfamily protein, Gene Name = NYC1
Os01g0227200	4823		68.0869	67.7427	68.259	1.00762	0.0109541	0.921151	1		67.7427	68.259		XP_015649299.1_proline-rich receptor-like protein kinase PERK1 [Oryza sativa Japonica Group] KAF2949197.1 hypothetical protein DAI22_01g089300 [Oryza sativa Japonica Group] BAB78668.1 putative brassinosteroid insensitive 1-associated receptor kinase 1 [Oryza sativa Japonica Group] BAF04383.1 Os01g0227200 [Oryza sativa Japonica Group] BAG95975.1 unnamed protein product [Oryza sativa Japonica Group…					AT3G24550.1_proline extensin-like receptor kinase 1, Gene Name = PERK1
Os01g0227250	3011		0	0	0	NA	NA	NA	NA		0	0		BAS71131.1_Os01g0227250 [Oryza sativa Japonica Group]					.
Os01g0227300	3533		618.388	512.62	671.272	1.30949	0.389007	0.589622	1		512.62	671.272		XP_015649338.1_ras-related protein Rab7 [Oryza sativa Japonica Group] EEC70222.1 hypothetical protein OsI_00983 [Oryza sativa Indica Group] KAB8080599.1 hypothetical protein EE612_001201 [Oryza sativa] EEE54155.1 hypothetical protein OsJ_00961 [Oryza sativa Japonica Group] KAF2949198.1 hypothetical protein DAI22_01g089400 [Oryza sativa Japonica Group] BAD82408.1 putative RAB7D [Oryza sativa Japon…					AT1G52280.1_RAB GTPase homolog G3D, Gene Name = RABG3d
Os01g0227350	1966		109.909	43.4767	143.125	3.292	1.71896	0.132572	1		43.4767	143.125		BAS71133.1_Os01g0227350, partial [Oryza sativa Japonica Group]					.
Os01g0227400	934		99.346	22.2439	137.897	6.19933	2.63211	0.0317739	0.446721		22.2439	137.897		BAF04385.1_Os01g0227400, partial [Oryza sativa Japonica Group] BAS71134.1 Os01g0227400, partial [Oryza sativa Japonica Group]					AT3G26230.1_cytochrome P450, family 71, subfamily B, polypeptide 24, Gene Name = CYP71B24
Os01g0227500	3274		256.78	197.162	286.59	1.45358	0.539609	0.523135	1		197.162	286.59		EEE54156.1_hypothetical protein OsJ_00963 [Oryza sativa Japonica Group] BAD82409.1 putative Cytochrome P450 71A1 [Oryza sativa Japonica Group] BAF04386.1 Os01g0227500 [Oryza sativa Japonica Group] BAS71135.1 Os01g0227500 [Oryza sativa Japonica Group]					AT3G48280.1_cytochrome P450, family 71, subfamily A, polypeptide 25, Gene Name = CYP71A25
Os01g0227700	3873		37.7783	51.5653	30.8848	0.598946	-0.739503	0.527015	1		51.5653	30.8848		XP_015649331.1_cytochrome P450 71A1 [Oryza sativa Japonica Group] KAF2949203.1 hypothetical protein DAI22_01g089800 [Oryza sativa Japonica Group] BAH01154.1 unnamed protein product [Oryza sativa Japonica Group] BAS71137.1 Os01g0227700 [Oryza sativa Japonica Group]					AT3G48280.1_cytochrome P450, family 71, subfamily A, polypeptide 25, Gene Name = CYP71A25
Os01g0227800	2308		566.934	328.603	686.099	2.08793	1.06207	0.136055	1		328.603	686.099		XP_015649323.1_cytochrome P450 71A1 [Oryza sativa Japonica Group] BAS71138.1 Os01g0227800 [Oryza sativa Japonica Group]					AT3G48270.1_cytochrome P450, family 71, subfamily A, polypeptide 26, Gene Name = CYP71A26
Os01g0228300	3300		151.117	137.508	157.921	1.14846	0.199696	0.872672	1		137.508	157.921		XP_015622024.1_protein Mpv17 [Oryza sativa Japonica Group] KAB8080605.1 hypothetical protein EE612_001211 [Oryza sativa] EEE54158.1 hypothetical protein OsJ_00968 [Oryza sativa Japonica Group] KAF2949206.1 hypothetical protein DAI22_01g090200 [Oryza sativa Japonica Group] BAB78679.1 MpV17 transgene -like [Oryza sativa Japonica Group] BAF04390.1 Os01g0228300 [Oryza sativa Japonica Group]					AT3G24570.1_Peroxisomal membrane 22 kDa (Mpv17/PMP22) family protein
Os01g0228400	3282		21.7732	10.1109	27.6043	2.73017	1.44899	0.575559	1		10.1109	27.6043		XP_015616667.1_pentatricopeptide repeat-containing protein At5g25630 [Oryza sativa Japonica Group] XP_015616673.1 pentatricopeptide repeat-containing protein At5g25630 [Oryza sativa Japonica Group] XP_015616680.1 pentatricopeptide repeat-containing protein At5g25630 [Oryza sativa Japonica Group] KAB8080607.1 hypothetical protein EE612_001213 [Oryza sativa] KAF2949209.1 hypothetical protein DAI22_…					AT5G25630.1_Tetratricopeptide repeat (TPR)-like superfamily protein
Os01g0228450	2125		0	0	0	NA	NA	NA	NA		0	0		KAB8080606.1_hypothetical protein EE612_001214, partial [Oryza sativa] BAS71141.1 Os01g0228450, partial [Oryza sativa Japonica Group]					.
Os01g0228500	1518		8.76274	26.2882	0	0	-Inf	0.0124129	0.237389		26.2882	0		XP_015616690.1_uncharacterized protein LOC4327188 [Oryza sativa Japonica Group] XP_015616696.1 uncharacterized protein LOC4327188 [Oryza sativa Japonica Group] XP_015616702.1 uncharacterized protein LOC4327188 [Oryza sativa Japonica Group] XP_015616710.1 uncharacterized protein LOC4327188 [Oryza sativa Japonica Group] XP_025879864.1 uncharacterized protein LOC4327188 [Oryza sativa Japonica Group]…					AT1G45688.1_transmembrane protein
Os01g0228600	3197		1054.66	1728.96	717.518	0.415001	-1.26881	0.0315505	0.44475		1728.96	717.518		BAB78682.1_putative D-isomer specific 2-hydroxyacid dehydrogenase [Oryza sativa Japonica Group] BAF04393.1 Os01g0228600 [Oryza sativa Japonica Group] BAG87120.1 unnamed protein product [Oryza sativa Japonica Group] BAG91540.1 unnamed protein product [Oryza sativa Japonica Group] BAS71144.1 Os01g0228600 [Oryza sativa Japonica Group]					AT1G79870.1_D-isomer specific 2-hydroxyacid dehydrogenase family protein
Os01g0228800	4395		67.1383	90.9977	55.2087	0.606704	-0.720934	0.516208	1		90.9977	55.2087		XP_015634227.1_uncharacterized protein LOC4327191 isoform X1 [Oryza sativa Japonica Group]					AT3G24630.2_hypothetical protein, Gene Name = TRM34
Os01g0228901	8316		4.91194	4.04434	5.34575	1.32178	0.402487	1	1		4.04434	5.34575		KAB8080614.1_hypothetical protein EE612_001219 [Oryza sativa] BAS71148.1 Os01g0228901 [Oryza sativa Japonica Group]					.
Os01g0229000	2667		0	0	0	NA	NA	NA	NA		0	0		KAB8080615.1_hypothetical protein EE612_001221, partial [Oryza sativa] BAS71149.1 Os01g0229000, partial [Oryza sativa Japonica Group]					AT4G32730.2_Homeodomain-like protein, Gene Name = PC-MYB1
Os01g0229100	3494		488.503	470.155	497.677	1.05854	0.082074	0.949075	1		470.155	497.677		KAB8080617.1_hypothetical protein EE612_001223 [Oryza sativa] BAD81321.1 putative eukaryotic translation initiation factor 3 subunit 6 interacting protein [Oryza sativa Japonica Group] BAD82420.1 putative eukaryotic translation initiation factor 3 subunit 6 interacting protein [Oryza sativa Japonica Group] BAS71151.1 Os01g0229100 [Oryza sativa Japonica Group]					AT5G25754.1_RNA polymerase I-associated factor PAF67
Os01g0229200	8092		568.468	520.709	592.347	1.13758	0.185966	0.81625	1		520.709	592.347		XP_015613473.1_TOM1-like protein 9 [Oryza sativa Japonica Group] KAB8080619.1 hypothetical protein EE612_001224 [Oryza sativa] EAZ11130.1 hypothetical protein OsJ_00977 [Oryza sativa Japonica Group] KAF2949219.1 hypothetical protein DAI22_01g091000 [Oryza sativa Japonica Group] BAD81322.1 target of myb1 -like [Oryza sativa Japonica Group] BAD82421.1 target of myb1 -like [Oryza sativa Japonica Gro…					AT4G32760.2_ENTH/VHS/GAT family protein
Os01g0229250	6694		0	0	0	NA	NA	NA	NA		0	0		KAB8080618.1_hypothetical protein EE612_001225, partial [Oryza sativa] BAS71152.1 Os01g0229250, partial [Oryza sativa Japonica Group]					.
Os01g0229300	6606		49.0461	48.5321	49.3031	1.01589	0.0227389	1	1		48.5321	49.3031		XP_015621641.1_protein EMBRYONIC FLOWER 1 [Oryza sativa Japonica Group] KAB8080623.1 hypothetical protein EE612_001232 [Oryza sativa] KAF2949220.1 hypothetical protein DAI22_01g091100 [Oryza sativa Japonica Group] KAF2949221.1 hypothetical protein DAI22_01g091100 [Oryza sativa Japonica Group] BAD81323.1 embryonic flower 1-like protein [Oryza sativa Japonica Group] BAF04399.1 Os01g0229300 [Oryza s…					.
Os01g0229400	2685		131.187	118.297	137.633	1.16345	0.218409	0.882681	1		118.297	137.633		KAB8080625.1_hypothetical protein EE612_001233 [Oryza sativa] BAG92329.1 unnamed protein product [Oryza sativa Japonica Group] BAS71159.1 Os01g0229400 [Oryza sativa Japonica Group]					AT4G28950.1_RHO-related protein from plants 9, Gene Name = ROP9
Os01g0229500	2162		89.8408	94.0309	87.7457	0.933158	-0.0998065	0.865674	1		94.0309	87.7457		XP_015621717.1_acyl-coenzyme A thioesterase 13 isoform X2 [Oryza sativa Japonica Group] EAY73133.1 hypothetical protein OsI_01008 [Oryza sativa Indica Group] KAB8080626.1 hypothetical protein EE612_001234 [Oryza sativa] KAF2949224.1 hypothetical protein DAI22_01g091300 [Oryza sativa Japonica Group] BAA94776.1 unknown protein [Oryza sativa Japonica Group] BAF04401.1 Os01g0229500 [Oryza sativa Japo…					AT1G04290.1_Thioesterase superfamily protein
Os01g0229600	1050		1338.39	660.239	1677.47	2.54071	1.34523	0.0534956	0.622023		660.239	1677.47		KAB8080627.1_hypothetical protein EE612_001235 [Oryza sativa] BAS71161.1 Os01g0229600 [Oryza sativa Japonica Group]					.
Os01g0229700	4994		20.7014	21.2328	20.4357	0.96246	-0.0552017	0.891344	1		21.2328	20.4357		KAB8080628.1_hypothetical protein EE612_001236 [Oryza sativa] BAS71162.1 Os01g0229700 [Oryza sativa Japonica Group]					AT1G49780.1_plant U-box 26, Gene Name = PUB26
Os01g0229800	465		0	0	0	NA	NA	NA	NA		0	0		KAB8080629.1_hypothetical protein EE612_001237 [Oryza sativa] BAS71163.1 Os01g0229800 [Oryza sativa Japonica Group]					AT4G28940.2_Phosphorylase superfamily protein
Os01g0229900	12064		111.008	111.219	110.902	0.997147	-0.00412171	1	1		111.219	110.902		XP_015622222.1_probable ubiquitin-conjugating enzyme E2 25 isoform X1 [Oryza sativa Japonica Group] XP_015622223.1 probable ubiquitin-conjugating enzyme E2 25 isoform X1 [Oryza sativa Japonica Group] XP_015622224.1 probable ubiquitin-conjugating enzyme E2 25 isoform X1 [Oryza sativa Japonica Group] XP_015622225.1 probable ubiquitin-conjugating enzyme E2 25 isoform X1 [Oryza sativa Japonica Group]…					AT3G15355.1_ubiquitin-conjugating enzyme 25, Gene Name = UBC25
Os01g0230200	8615		111.207	78.8646	127.378	1.61515	0.691665	0.533154	1		78.8646	127.378		XP_015623236.1_transcription factor bHLH68 isoform X4 [Oryza sativa Japonica Group] KAB8080633.1 hypothetical protein EE612_001242 [Oryza sativa] KAF2949230.1 hypothetical protein DAI22_01g092000 [Oryza sativa Japonica Group] BAD81280.1 unknown protein [Oryza sativa Japonica Group] BAD81328.1 unknown protein [Oryza sativa Japonica Group] BAF04406.2 Os01g0230200 [Oryza sativa Japonica Group]					AT4G29100.1_basic helix-loop-helix (bHLH) DNA-binding superfamily protein
Os01g0230700	4223		0	0	0	NA	NA	NA	NA		0	0		KAB8080634.1_hypothetical protein EE612_001246 [Oryza sativa] BAS71168.1 Os01g0230700 [Oryza sativa Japonica Group]					.
Os01g0230800	1022		1.28965	2.02217	0.923388	0.456632	-1.1309	0.750239	1		2.02217	0.923388		XP_015621956.1_uncharacterized protein LOC9269785 [Oryza sativa Japonica Group] KAB8080635.1 hypothetical protein EE612_001247 [Oryza sativa] BAD81282.1 unknown protein [Oryza sativa Japonica Group] BAD81330.1 unknown protein [Oryza sativa Japonica Group] BAG98647.1 unnamed protein product [Oryza sativa Japonica Group] BAH90973.1 Os01g0230800 [Oryza sativa Japonica Group]					.
Os01g0231000	4859		614.141	829.09	506.667	0.611112	-0.710492	0.236636	1		829.09	506.667		XP_015621955.1_auxin-responsive protein IAA3 [Oryza sativa Japonica Group] Q5NB25.1 RecName: Full=Auxin-responsive protein IAA3; AltName: Full=Indoleacetic acid-induced protein 3 [Oryza sativa Japonica Group] KAF2949233.1 hypothetical protein DAI22_01g092200 [Oryza sativa Japonica Group] BAD81283.1 putative aux/IAA protein [Oryza sativa Japonica Group] BAD81331.1 putative aux/IAA protein [Oryza s…					AT4G29080.1_phytochrome-associated protein 2, Gene Name = PAP2
Os01g0231500	7923		589.831	594.518	587.488	0.988175	-0.0171618	0.940123	1		594.518	587.488		XP_015618331.1_casein kinase 1-like protein 3 [Oryza sativa Japonica Group] KAB8080639.1 hypothetical protein EE612_001250 [Oryza sativa] KAF2949236.1 hypothetical protein DAI22_01g092400 [Oryza sativa Japonica Group] BAD81286.1 putative dual specificity kinase 1 [Oryza sativa Japonica Group] BAF04410.1 Os01g0231500 [Oryza sativa Japonica Group] BAG99326.1 unnamed protein product [Oryza sativa Ja…					AT4G28880.2_casein kinase I-like 3, Gene Name = ckl3
Os01g0231600	702		7.03728	3.03326	9.0393	2.98006	1.57534	0.744536	1		3.03326	9.0393		KAB8080641.1_hypothetical protein EE612_001254 [Oryza sativa] BAS71176.1 Os01g0231600 [Oryza sativa Japonica Group]					AT4G32780.1_phosphoinositide binding protein
Os01g0231700	1497		290.784	279.06	296.646	1.06302	0.0881711	0.950868	1		279.06	296.646		XP_015618339.1_60S acidic ribosomal protein P3-like [Oryza sativa Japonica Group] EAY73149.1 hypothetical protein OsI_01022 [Oryza sativa Indica Group] KAB8080642.1 hypothetical protein EE612_001255 [Oryza sativa] EEE54175.1 hypothetical protein OsJ_00993 [Oryza sativa Japonica Group] KAF2949240.1 hypothetical protein DAI22_01g092600 [Oryza sativa Japonica Group] BAD81287.1 putative acidic riboso…					AT4G25890.1_60S acidic ribosomal protein family
Os01g0231800	3941		141.97	130.43	147.74	1.13272	0.179788	0.904603	1		130.43	147.74		KAB8080643.1_hypothetical protein EE612_001256, partial [Oryza sativa] BAS71178.1 Os01g0231800, partial [Oryza sativa Japonica Group]					AT3G16220.1_Putative eukaryotic LigT
Os01g0231900	6236		694.04	735.059	673.53	0.916294	-0.126117	0.809099	1		735.059	673.53		KAB8080644.1_hypothetical protein EE612_001258 [Oryza sativa] KAF2949246.1 hypothetical protein DAI22_01g092800 [Oryza sativa Japonica Group] BAD81289.1 unknown protein [Oryza sativa Japonica Group] BAF04413.1 Os01g0231900 [Oryza sativa Japonica Group] BAS71179.1 Os01g0231900 [Oryza sativa Japonica Group]					AT3G16230.3_Putative eukaryotic LigT
Os01g0231950	610		0	0	0	NA	NA	NA	NA		0	0		KAB8080646.1_hypothetical protein EE612_001262, partial [Oryza sativa] BAS71181.1 Os01g0231950, partial [Oryza sativa Japonica Group]					.
Os01g0232000	839		120.896	130.43	116.128	0.89035	-0.167555	0.790217	1		130.43	116.128		XP_015621438.1_probable aquaporin TIP4-3 [Oryza sativa Japonica Group] Q9LWR2.1 RecName: Full=Probable aquaporin TIP4-3; AltName: Full=Tonoplast intrinsic protein 4-3; Short=OsTIP4;3 [Oryza sativa Japonica Group] KAB8080645.1 hypothetical protein EE612_001261 [Oryza sativa] KAF2949255.1 hypothetical protein DAI22_01g092900 [Oryza sativa Japonica Group] BAA92991.1 putative tonoplast membrane integ…					AT2G25810.1_tonoplast intrinsic protein 4;1, Gene Name = TIP4;1
Os01g0232100	1209		4.26124	10.1109	1.33644	0.132178	-2.91944	0.199063	1		10.1109	1.33644		XP_025879958.1_probable aquaporin TIP4-2 [Oryza sativa Japonica Group] Q9LWR0.2 RecName: Full=Probable aquaporin TIP4-2; AltName: Full=Tonoplast intrinsic protein 4-2; Short=OsTIP4;2 [Oryza sativa Japonica Group] KAB8080647.1 hypothetical protein EE612_001263 [Oryza sativa] KAF2949256.1 hypothetical protein DAI22_01g093000 [Oryza sativa Japonica Group] KAF2949257.1 hypothetical protein DAI22_01g0…					AT2G25810.1_tonoplast intrinsic protein 4;1, Gene Name = TIP4;1
Os01g0232200	1578		0	0	0	NA	NA	NA	NA		0	0		KAB8080648.1_hypothetical protein EE612_001264 [Oryza sativa] BAS71183.1 Os01g0232200 [Oryza sativa Japonica Group]					AT3G18950.1_Transducin/WD40 repeat-like superfamily protein
Os01g0232300	7157		784.803	620.806	866.801	1.39625	0.481558	0.472719	1		620.806	866.801		KAB8080649.1_hypothetical protein EE612_001267 [Oryza sativa] BAS71184.1 Os01g0232300 [Oryza sativa Japonica Group]					AT3G16260.1_tRNAse Z4, Gene Name = TRZ4
Os01g0232400	5418		523.16	431.733	568.873	1.31765	0.397967	0.585811	1		431.733	568.873		XP_025879959.1_protein MODIFIED TRANSPORT TO THE VACUOLE 1 isoform X1 [Oryza sativa Japonica Group] KAB8080650.1 hypothetical protein EE612_001269 [Oryza sativa] KAB8080651.1 hypothetical protein EE612_001269 [Oryza sativa] KAF2949262.1 hypothetical protein DAI22_01g093300 [Oryza sativa Japonica Group] BAD81292.1 putative VHS1 protein [Oryza sativa Japonica Group] BAF04417.1 Os01g0232400 [Oryza s…					AT3G16270.1_ENTH/VHS family protein
Os01g0232450	966		0	0	0	NA	NA	NA	NA		0	0		KAB8080652.1_hypothetical protein EE612_001270 [Oryza sativa] BAH90974.1 Os01g0232450 [Oryza sativa Japonica Group] BAS71186.1 Os01g0232450 [Oryza sativa Japonica Group]					.
Os01g0232500	4586		240.479	176.94	272.249	1.53865	0.621668	0.465843	1		176.94	272.249		XP_015621948.1_putative ubiquitin-conjugating enzyme E2 38 isoform X3 [Oryza sativa Japonica Group] KAB8080653.1 hypothetical protein EE612_001271 [Oryza sativa] KAF2949265.1 hypothetical protein DAI22_01g093400 [Oryza sativa Japonica Group] BAD81371.1 ubiquitin-conjugating enzyme -like [Oryza sativa Japonica Group] BAF04418.1 Os01g0232500 [Oryza sativa Japonica Group] BAS71187.1 Os01g0232500 [Or…					AT1G53025.1_Ubiquitin-conjugating enzyme family protein
Os01g0232550	1192		0	0	0	NA	NA	NA	NA		0	0		KAB8080655.1_hypothetical protein EE612_001272 [Oryza sativa] BAS71189.1 Os01g0232550 [Oryza sativa Japonica Group]					.
Os01g0232700	3520		1098.05	1141.52	1076.32	0.942886	-0.0848453	0.85642	1		1141.52	1076.32		XP_015618412.1_histidinol dehydrogenase, chloroplastic [Oryza sativa Japonica Group] Q5NAY4.1 RecName: Full=Histidinol dehydrogenase, chloroplastic; Short=HDH; Flags: Precursor [Oryza sativa Japonica Group] EAY73160.1 hypothetical protein OsI_01033 [Oryza sativa Indica Group] KAB8080656.1 hypothetical protein EE612_001275 [Oryza sativa] EAZ11153.1 hypothetical protein OsJ_01002 [Oryza sativa Japo…					AT5G63890.1_histidinol dehydrogenase, Gene Name = HDH
Os01g0232800	5110		530.729	477.232	557.477	1.16815	0.224221	0.769372	1		477.232	557.477		XP_015618399.1_glycosyltransferase-like KOBITO 1 [Oryza sativa Japonica Group] KAF2949269.1 hypothetical protein DAI22_01g093700 [Oryza sativa Japonica Group]					AT3G08550.1_elongation defective 1 protein / ELD1 protein, Gene Name = KOB1
Os01g0233000	2449		1785.37	2910.91	1222.6	0.420006	-1.25152	0.0380901	0.500541		2910.91	1222.6		XP_015621495.1_salt stress root protein RS1 [Oryza sativa Japonica Group] A2WMG6.1 RecName: Full=Salt stress root protein RS1 [Oryza sativa Indica Group] Q0JPA6.1 RecName: Full=Salt stress root protein RS1 [Oryza sativa Japonica Group] KAB8080659.1 hypothetical protein EE612_001279 [Oryza sativa] EAY73162.1 hypothetical protein OsI_01035 [Oryza sativa Indica Group] EAZ11155.1 hypothetical protein…					AT4G20260.6_plasma-membrane associated cation-binding protein 1, Gene Name = PCAP1
Os01g0233100	10751		2.30713	3.03326	1.94407	0.640917	-0.64179	0.783945	1		3.03326	1.94407		BAS71195.1_Os01g0233100 [Oryza sativa Japonica Group]					AT1G44110.1_Cyclin A1;1, Gene Name = CYCA1;1
Os01g0233400	2270		17.9169	10.1109	21.8199	2.15807	1.10974	0.753244	1		10.1109	21.8199		XP_015621497.1_chromatin modification-related protein MEAF6 [Oryza sativa Japonica Group] XP_025877999.1 chromatin modification-related protein MEAF6 [Oryza sativa Japonica Group] EAY73165.1 hypothetical protein OsI_01038 [Oryza sativa Indica Group] KAB8080661.1 hypothetical protein EE612_001281 [Oryza sativa] ABA97832.1 expressed protein [Oryza sativa Japonica Group] EAZ20235.1 hypothetical prot…					AT4G14385.1_histone acetyltransferase subunit NuA4-domain protein
Os01g0233500	4336		15.6141	11.1219	17.8601	1.60585	0.683334	0.87993	1		11.1219	17.8601		XP_015630726.1_cyclin-A1-1 [Oryza sativa Japonica Group] Q7F830.1 RecName: Full=Cyclin-A1-1; AltName: Full=G2/mitotic-specific cyclin-A1-1; Short=CycA1;1 [Oryza sativa Japonica Group] KAB8080662.1 hypothetical protein EE612_001282 [Oryza sativa] BAA86628.1 cyclin [Oryza sativa] BAA96590.1 putative type A-like cyclin [Oryza sativa Japonica Group] BAF04426.1 Os01g0233500 [Oryza sativa Japonica Grou…					AT1G44110.1_Cyclin A1;1, Gene Name = CYCA1;1
Os01g0233800	3802		2.51444	4.04434	1.74949	0.432576	-1.20897	0.649913	1		4.04434	1.74949		XP_015649902.1_serine/threonine-protein kinase AGC1-7 [Oryza sativa Japonica Group] KAB8080663.1 hypothetical protein EE612_001283 [Oryza sativa] BAF04427.1 Os01g0233800 [Oryza sativa Japonica Group] BAG91710.1 unnamed protein product [Oryza sativa Japonica Group] BAS71199.1 Os01g0233800 [Oryza sativa Japonica Group]					AT3G12690.3_AGC kinase 1.5, Gene Name = AGC1.5
Os01g0233850	849		0	0	0	NA	NA	NA	NA		0	0		KAB8080664.1_hypothetical protein EE612_001286 [Oryza sativa] BAS71200.1 Os01g0233850 [Oryza sativa Japonica Group]					.
Os01g0233900	4728		21.8082	9.09977	28.1625	3.09485	1.62987	0.494646	1		9.09977	28.1625		KAB8080665.1_hypothetical protein EE612_001287, partial [Oryza sativa] BAS71201.1 Os01g0233900, partial [Oryza sativa Japonica Group]					AT3G15355.1_ubiquitin-conjugating enzyme 25, Gene Name = UBC25
Os01g0234001	487		1.16632	0	1.74949	Inf	Inf	0.784614	1		0	1.74949		EEE51223.1_hypothetical protein OsJ_32061 [Oryza sativa Japonica Group] KAB8080666.1 hypothetical protein EE612_001289 [Oryza sativa] BAS71202.1 Os01g0234001 [Oryza sativa Japonica Group] BAT11530.1 Os10g0501401 [Oryza sativa Japonica Group]					.
Os01g0234100	5086		95.6841	84.9312	101.061	1.18991	0.250854	0.918776	1		84.9312	101.061		XP_015623792.1_B3 domain-containing protein Os01g0234100 isoform X2 [Oryza sativa Japonica Group] Q0JP99.1 RecName: Full=B3 domain-containing protein Os01g0234100 [Oryza sativa Japonica Group] KAB8080667.1 hypothetical protein EE612_001290 [Oryza sativa] KAF2949279.1 hypothetical protein DAI22_01g094500 [Oryza sativa Japonica Group] BAF04429.1 Os01g0234100 [Oryza sativa Japonica Group] BAS71203.1…					AT5G42700.2_AP2/B3-like transcriptional factor family protein
Os01g0234200	3359		0	0	0	NA	NA	NA	NA		0	0		EAZ11163.1_hypothetical protein OsJ_01012 [Oryza sativa Japonica Group] KAB8080668.1 hypothetical protein EE612_001293 [Oryza sativa] BAA96596.1 putative topoisomerase II [Oryza sativa Japonica Group] BAS71204.1 Os01g0234200 [Oryza sativa Japonica Group]					AT3G23890.2_topoisomerase II, Gene Name = TOPII
Os01g0234300	1161		39.9334	61.6762	29.062	0.471202	-1.08558	0.396976	1		61.6762	29.062		KAB8080669.1_hypothetical protein EE612_001295 [Oryza sativa] BAS71205.1 Os01g0234300 [Oryza sativa Japonica Group]					AT5G53370.1_pectin methylesterase PCR fragment F, Gene Name = PMEPCRF
Os01g0234433	952		0	0	0	NA	NA	NA	NA		0	0		KAB8080670.1_hypothetical protein EE612_001296, partial [Oryza sativa] BAS71206.1 Os01g0234433, partial [Oryza sativa Japonica Group]					.
Os01g0234499	768		0	0	0	NA	NA	NA	NA		0	0		KAB8080671.1_hypothetical protein EE612_001297 [Oryza sativa] BAS71207.1 Os01g0234499 [Oryza sativa Japonica Group]					AT3G49220.1_Plant invertase/pectin methylesterase inhibitor superfamily
*Os01g0234566	73		0	0	0	NA	NA	NA	NA		0	0		.					.
Os01g0234700	1020		13.0315	13.1441	12.9752	0.98715	-0.0186589	1	1		13.1441	12.9752		KAB8080672.1_hypothetical protein EE612_001298 [Oryza sativa] BAD81383.1 unknown protein [Oryza sativa Japonica Group] BAF04430.2 Os01g0234700 [Oryza sativa Japonica Group] BAG98565.1 unnamed protein product [Oryza sativa Japonica Group] BAS71208.1 Os01g0234700 [Oryza sativa Japonica Group]					.
Os01g0234800	4353		102.308	101.109	102.907	1.01779	0.0254414	1	1		101.109	102.907		XP_015621773.1_25.3 kDa vesicle transport protein isoform X2 [Oryza sativa Japonica Group] XP_015621847.1 25.3 kDa vesicle transport protein isoform X2 [Oryza sativa Japonica Group] KAB8080673.1 hypothetical protein EE612_001299 [Oryza sativa] KAF2949283.1 hypothetical protein DAI22_01g094900 [Oryza sativa Japonica Group] BAD81384.1 putative ERS-24 [Oryza sativa Japonica Group] BAS71209.1 Os01g02…					AT1G11890.1_Synaptobrevin family protein, Gene Name = SEC22
Os01g0234850	3470		0	0	0	NA	NA	NA	NA		0	0		KAB8080674.1_hypothetical protein EE612_001301 [Oryza sativa] BAS71210.1 Os01g0234850 [Oryza sativa Japonica Group]					AT2G46500.2_phosphoinositide 4-kinase gamma 4, Gene Name = PI4K GAMMA 4
Os01g0234900	2748		164.163	166.829	162.83	0.976031	-0.0350018	0.924798	1		166.829	162.83		XP_015633666.1_E3 ubiquitin-protein ligase SINAT5 [Oryza sativa Japonica Group] KAF2949285.1 hypothetical protein DAI22_01g095100 [Oryza sativa Japonica Group] BAD81386.1 putative ubiquitin ligase SINAT5 [Oryza sativa Japonica Group] BAF04432.1 Os01g0234900 [Oryza sativa Japonica Group] BAH00187.1 unnamed protein product [Oryza sativa Japonica Group] BAS71211.1 Os01g0234900 [Oryza sativa Japonica…					AT3G61790.1_Protein with RING/U-box and TRAF-like domain
Os01g0235100	2000		936.509	427.689	1190.92	2.78454	1.47744	0.0342549	0.465933		427.689	1190.92		XP_015631916.1_uncharacterized protein LOC4327776 [Oryza sativa Japonica Group] KAB8080676.1 hypothetical protein EE612_001306 [Oryza sativa] KAF2949286.1 hypothetical protein DAI22_01g095200 [Oryza sativa Japonica Group] BAS71213.1 Os01g0235100 [Oryza sativa Japonica Group]					AT5G42070.1_hypothetical protein
Os01g0235200	5184		97.7159	82.909	105.119	1.26789	0.342428	0.810965	1		82.909	105.119		KAF2949294.1_hypothetical protein DAI22_01g095300 [Oryza sativa Japonica Group] BAS71215.1 Os01g0235200 [Oryza sativa Japonica Group]					AT3G49250.1_defective in meristem silencing 3, Gene Name = DMS3
Os01g0235300	2020		103.777	103.131	104.1	1.0094	0.0135026	0.941925	1		103.131	104.1		XP_015621551.1_heme-binding protein 2 [Oryza sativa Japonica Group] EAY73185.1 hypothetical protein OsI_01058 [Oryza sativa Indica Group] KAB8080680.1 hypothetical protein EE612_001308 [Oryza sativa] EAZ11174.1 hypothetical protein OsJ_01024 [Oryza sativa Japonica Group] KAF2949295.1 hypothetical protein DAI22_01g095400 [Oryza sativa Japonica Group] BAA92902.1 unknown protein [Oryza sativa Japoni…					.
Os01g0235325	284		0	0	0	NA	NA	NA	NA		0	0		KAB8080679.1_hypothetical protein EE612_001309, partial [Oryza sativa] BAS71216.1 Os01g0235325, partial [Oryza sativa Japonica Group]					.
Os01g0235350	3351		35.6074	15.1663	45.828	3.0217	1.59536	0.412043	1		15.1663	45.828		KAB8080681.1_hypothetical protein EE612_001310 [Oryza sativa] BAS71218.1 Os01g0235350 [Oryza sativa Japonica Group]					AT5G11390.1_WPP domain-interacting protein 1, Gene Name = WIT1
Os01g0235400	5137		225.131	236.594	219.399	0.927324	-0.108854	0.849791	1		236.594	219.399		XP_015620985.1_exportin-2 [Oryza sativa Japonica Group] KAF2949297.1 hypothetical protein DAI22_01g095600 [Oryza sativa Japonica Group] BAA92904.1 putative importin-alpha re-exporter [Oryza sativa Japonica Group]					AT2G46520.1_cellular apoptosis susceptibility protein, putative / importin-alpha re-exporter
Os01g0235500	816		0	0	0	NA	NA	NA	NA		0	0		XP_015628569.1_uncharacterized protein OsI_030282 [Oryza sativa Japonica Group] EAY73187.1 hypothetical protein OsI_01060 [Oryza sativa Indica Group] KAB8080684.1 hypothetical protein EE612_001312 [Oryza sativa] EAZ11176.1 hypothetical protein OsJ_01026 [Oryza sativa Japonica Group] KAF2949298.1 hypothetical protein DAI22_01g095700 [Oryza sativa Japonica Group] BAA92905.1 unknown protein [Oryza s…					.
Os01g0235632	3294		1.28645	3.03326	0.413049	0.136173	-2.87648	0.44282	1		3.03326	0.413049		KAB8080686.1_hypothetical protein EE612_001313 [Oryza sativa] BAS71224.1 Os01g0235632 [Oryza sativa Japonica Group]					.
Os01g0235700	3227		0	0	0	NA	NA	NA	NA		0	0		XP_015621308.1_transcription factor bHLH13 [Oryza sativa Japonica Group] KAB8080685.1 hypothetical protein EE612_001314 [Oryza sativa] KAF2949299.1 hypothetical protein DAI22_01g095800 [Oryza sativa Japonica Group] BAF04438.1 Os01g0235700 [Oryza sativa Japonica Group] BAG89289.1 unnamed protein product [Oryza sativa Japonica Group] BAH00275.1 unnamed protein product [Oryza sativa Japonica Group]					AT1G01260.3_basic helix-loop-helix (bHLH) DNA-binding superfamily protein
Os01g0235800	4090		376.064	386.235	370.978	0.9605	-0.0581429	0.899737	1		386.235	370.978		XP_015621488.1_RNA-binding KH domain-containing protein RCF3 isoform X2 [Oryza sativa Japonica Group] KAF2949301.1 hypothetical protein DAI22_01g095900 [Oryza sativa Japonica Group] KAF2949302.1 hypothetical protein DAI22_01g095900 [Oryza sativa Japonica Group] KAF2949304.1 hypothetical protein DAI22_01g095900 [Oryza sativa Japonica Group]					AT1G51580.1_RNA-binding KH domain-containing protein
Os01g0235850	1172		0	0	0	NA	NA	NA	NA		0	0		KAB8080689.1_hypothetical protein EE612_001317 [Oryza sativa] BAS71227.1 Os01g0235850 [Oryza sativa Japonica Group]					.
Os01g0235900	1176		1.44169	0	2.16253	Inf	Inf	0.759201	1		0	2.16253		XP_015626195.1_uncharacterized protein LOC4327783 [Oryza sativa Japonica Group] KAB8080688.1 hypothetical protein EE612_001318 [Oryza sativa] KAF2949305.1 hypothetical protein DAI22_01g096000 [Oryza sativa Japonica Group] BAA92911.1 peptide transporter protein -like [Oryza sativa Japonica Group] BAF04440.1 Os01g0235900 [Oryza sativa Japonica Group] BAS71226.1 Os01g0235900 [Oryza sativa Japonica G…					AT1G64500.1_Glutaredoxin family protein
Os01g0236000	4817		28.6967	13.1441	36.4729	2.77485	1.47241	0.542915	1		13.1441	36.4729		XP_015627598.1_uncharacterized protein LOC4327784 [Oryza sativa Japonica Group] EEC70259.1 hypothetical protein OsI_01063 [Oryza sativa Indica Group] KAB8080690.1 hypothetical protein EE612_001319 [Oryza sativa] KAF2949306.1 hypothetical protein DAI22_01g096100 [Oryza sativa Japonica Group] BAD81268.1 unknown protein [Oryza sativa Japonica Group] BAF04441.1 Os01g0236000 [Oryza sativa Japonica Gro…					.
Os01g0236300	4840		102.497	76.8425	115.324	1.50079	0.585722	0.680365	1		76.8425	115.324		XP_015622434.1_auxin response factor 1 [Oryza sativa Japonica Group] Q5NB85.1 RecName: Full=Auxin response factor 1; AltName: Full=OsARF16 [Oryza sativa Japonica Group] KAB8080691.1 hypothetical protein EE612_001322 [Oryza sativa] ACJ54911.1 auxin response factor [Oryza sativa Japonica Group] KAB8080692.1 hypothetical protein EE612_001322 [Oryza sativa] KAF2949308.1 hypothetical protein DAI22_01g…					AT2G46530.1_auxin response factor 11, Gene Name = ARF11
Os01g0236400	3159		31.8949	6.06651	44.8091	7.3863	2.88485	0.26134	1		6.06651	44.8091		XP_015633536.1_probable protein ABIL3 [Oryza sativa Japonica Group] Q5NB83.1 RecName: Full=Probable protein ABIL3; AltName: Full=Abl interactor-like protein 3 [Oryza sativa Japonica Group] KAB8080693.1 hypothetical protein EE612_001323 [Oryza sativa] EEE54196.1 hypothetical protein OsJ_01031 [Oryza sativa Japonica Group] KAF2949309.1 hypothetical protein DAI22_01g096400 [Oryza sativa Japonica Gro…					AT3G49290.1_ABL interactor-like protein 2, Gene Name = ABIL2
Os01g0236700	5557		2450.53	1244.65	3053.46	2.45328	1.29471	0.070328	0.73616		1244.65	3053.46		XP_015613020.1_protein NLP3 [Oryza sativa Japonica Group] Q5NB82.1 RecName: Full=Protein NLP3; Short=AtNLP3; AltName: Full=NIN-like protein 3; AltName: Full=Nodule inception protein-like protein 3 [Oryza sativa Japonica Group] KAB8080694.1 hypothetical protein EE612_001325 [Oryza sativa] EAZ11184.1 hypothetical protein OsJ_01032 [Oryza sativa Japonica Group] KAF2949311.1 hypothetical protein DAI2…					AT4G24020.1_NIN like protein 7, Gene Name = NLP7
Os01g0236800	4824		262.636	167.84	310.035	1.8472	0.885341	0.236363	1		167.84	310.035		XP_015613032.1_beta-amylase 1, chloroplastic-like [Oryza sativa Japonica Group] KAB8080696.1 hypothetical protein EE612_001326 [Oryza sativa] KAF2949313.1 hypothetical protein DAI22_01g096600 [Oryza sativa Japonica Group] BAD81275.1 putative beta-amylase PCT-BMYI [Oryza sativa Japonica Group] BAS71234.1 Os01g0236800 [Oryza sativa Japonica Group]					AT3G23920.1_beta-amylase 1, Gene Name = BAM1
Os01g0236900	3005		0	0	0	NA	NA	NA	NA		0	0		KAB8080697.1_hypothetical protein EE612_001327, partial [Oryza sativa] BAS71235.1 Os01g0236900, partial [Oryza sativa Japonica Group]					.
Os01g0237000	1339		14.3222	25.2771	8.84472	0.34991	-1.51494	0.342231	1		25.2771	8.84472		XP_015634431.1_CASP-like protein 1C1 [Oryza sativa Japonica Group] A2WMK7.1 RecName: Full=CASP-like protein 1C1-2; Short=OsCASPL1C1-2 [Oryza sativa Indica Group] Q9LI17.1 RecName: Full=CASP-like protein 1C1; Short=OsCASPL1C1 [Oryza sativa Japonica Group] KAB8080698.1 hypothetical protein EE612_001328 [Oryza sativa] EAY73203.1 hypothetical protein OsI_01075 [Oryza sativa Indica Group] EAZ11186.1 h…					AT4G03540.1_Uncharacterized protein family (UPF0497)
Os01g0237100	2311		3903.89	4297.11	3707.27	0.862736	-0.213009	0.726483	1		4297.11	3707.27		XP_015626961.1_probable 2-carboxy-D-arabinitol-1-phosphatase [Oryza sativa Japonica Group] KAB8080699.1 hypothetical protein EE612_001329 [Oryza sativa] EEE54198.1 hypothetical protein OsJ_01035 [Oryza sativa Japonica Group] KAF2949315.1 hypothetical protein DAI22_01g096800 [Oryza sativa Japonica Group] KAF2949316.1 hypothetical protein DAI22_01g096800 [Oryza sativa Japonica Group] BAD81276.1 pho…					.
Os01g0237200	1092		7.26481	8.08868	6.85287	0.847218	-0.239195	0.812324	1		8.08868	6.85287		KAB8080700.1_hypothetical protein EE612_001331, partial [Oryza sativa] BAS71238.1 Os01g0237200, partial [Oryza sativa Japonica Group]					AT4G29430.1_ribosomal protein S15A E, Gene Name = rps15ae
Os01g0237366	1105		0	0	0	NA	NA	NA	NA		0	0		XP_025880024.1_isoflavone reductase homolog PCBER-like [Oryza sativa Japonica Group] EEE54199.1 hypothetical protein OsJ_01036 [Oryza sativa Japonica Group] KAB8080701.1 hypothetical protein EE612_001333 [Oryza sativa] BAH90980.1 Os01g0237366 [Oryza sativa Japonica Group] BAS71240.1 Os01g0237366 [Oryza sativa Japonica Group]					AT1G75300.1_NmrA-like negative transcriptional regulator family protein
Os01g0237400	1236		0	0	0	NA	NA	NA	NA		0	0		KAB8080702.1_hypothetical protein EE612_001337, partial [Oryza sativa] BAS71241.1 Os01g0237400, partial [Oryza sativa Japonica Group]					.
Os01g0237500	932		0	0	0	NA	NA	NA	NA		0	0		KAB8080703.1_hypothetical protein EE612_001338, partial [Oryza sativa] BAF04448.1 Os01g0237500, partial [Oryza sativa Japonica Group] BAS71242.1 Os01g0237500, partial [Oryza sativa Japonica Group]					AT1G75280.1_NmrA-like negative transcriptional regulator family protein
Os01g0237750	486		0.674057	2.02217	0	0	-Inf	0.365513	1		2.02217	0		KAB8080704.1_hypothetical protein EE612_001341 [Oryza sativa] BAS71243.1 Os01g0237750 [Oryza sativa Japonica Group]					AT1G75290.1_NAD(P)-binding Rossmann-fold superfamily protein
Os01g0238200	3550		123.117	87.9644	140.693	1.59943	0.677557	0.515381	1		87.9644	140.693		XP_015644589.1_uncharacterized protein LOC4326356 [Oryza sativa Japonica Group] XP_015644662.1 uncharacterized protein LOC4326356 [Oryza sativa Japonica Group] XP_015644732.1 uncharacterized protein LOC4326356 [Oryza sativa Japonica Group] XP_015644808.1 uncharacterized protein LOC4326356 [Oryza sativa Japonica Group] EAY73206.1 hypothetical protein OsI_01077 [Oryza sativa Indica Group] KAB808070…					.
Os01g0238287	343		0	0	0	NA	NA	NA	NA		0	0		KAB8080707.1_hypothetical protein EE612_001347, partial [Oryza sativa] BAS71245.1 Os01g0238287, partial [Oryza sativa Japonica Group]					.
Os01g0238375	647		1.01428	2.02217	0.510339	0.252372	-1.98638	0.598178	1		2.02217	0.510339		KAB8080708.1_hypothetical protein EE612_001348 [Oryza sativa] BAD81479.1 unknown protein [Oryza sativa Japonica Group] BAH90981.1 Os01g0238400 [Oryza sativa Japonica Group] BAS71246.1 Os01g0238375 [Oryza sativa Japonica Group]					.
[truncated: 36,756 more rows]

## Sheet: Supplementary Table 4
Supplementary Table 4. Complete information of differentially expressed gene (DEG) analysis on JM198 under salt stress conditions.
[truncated: 37,866 more rows]

[truncated: 2 more sheets: Supplementary Table 5, Supplementary Table 6]
